# Supplementary material for: Genetic influences on antidepressant side effects: a CYP2C19 gene variation and polygenic risk study in the Estonian Biobank
Source: Eur J Hum Genet. 2025 Jun 27;33(10):1376–85. doi: 10.1038/s41431-025-01894-x (PMC12480030; doi:10.1038/s41431-025-01894-x)
Supplement: Supplementary file 2 — Supplementary Tables [file 41431_2025_1894_MOESM2_ESM.xlsx]

## Sheet: Table of Contents
Table of Contents
Supplementary Table 1. Sample demographics of 10,914 participants with recorded depression diagnosis.
Supplementary Table 2. Underlying GWAS information for polygenic risk scores used in the study.
Supplementary Table 3. Side effect distribution across drug classes among 10,914 depression participants.
Supplementary Table 4. Side effect distribution across drug classes among 13,729 participants.
Supplementary Table 5. Sample demographics across CYP2C19 metaboliser phenotypes among 9,563 participants taking four antidepressants (escitalopram, citalopram, sertraline, amitryptiline).
Supplementary Table 6. The association between CYP2C19 metaboliser status and the reporting of any side effect across escitalopram, citalopram, sertraline or amitriptyline antidepressant users (N=9,563).
Supplementary table 7. Logistic regression associations between a PGS for psychiatric traits and side effects across antidepressant drug classes among 13,729 antidepressant users.
Supplementary Table 8. The forward regression model associations between a PGS for psychiatric traits and side effects across antidepressant drug classes among 13,729 antidepressant users.
Supplementary Table 9. Logistic regression associations between a PGS for psychiatric traits and side effects across antidepressant drug classes among 10,914 depression participants.
Supplementary Table 10. The forward regression model associations between a PGS for psychiatric traits and side effects across antidepressant drug classes among 10,914 antidepressant users with recorded depression.
Supplementary Table 11. Comparison of logistic regression associations between side effects and polygenic scores for psychiatric traits, with and without adjustment for CYP2C19 metaboliser phenotype, in a sample restricted to users of CYP2C19-metabolised antidepressants (escitalopram, citalopram, sertraline, amitriptyline) (N = 9,563).
Supplementary Table 12. Logistic regression associations between trait-specific PGS and side effects across antidepressant classes among 13,729 antidepressant users.
Supplementary Table 13. Logistic regression associations between trait-specific PGS and side effects across antidepressant classes in subgroup with depression.
Supplementary Table 14. Comparison of logistic regression associations between side effects and trait-specific PGSs, with and without adjustment for CYP2C19 metaboliser phenotype, in a sample restricted to users of CYP2C19-metabolised antidepressants (escitalopram, citalopram, sertraline, amitriptyline) (N = 9,563).
Supplementary table 15. Meta-analysis results among antidepressant users between weight gain, headache, and insomnia side effects and respective PGS in the Estonian Biobank (EstBB, N=13,729) and the Australian Genetics of Depression Study (AGDS, N = 20,941).
Supplementary table 16. Meta-analysis results in a subgroup with depression between weight gain, headache, and insomnia side effects and respective PGS in the Estonian Biobank (EstBB, N=10,914) and the Australian Genetics of Depression Study (AGDS, N = 20,941).
