# Supplementary material for: Genetic influences on antidepressant side effects: a CYP2C19 gene variation and polygenic risk study in the Estonian Biobank
Source: Eur J Hum Genet. 2025 Jun 27;33(10):1376–85. doi: 10.1038/s41431-025-01894-x (PMC12480030; doi:10.1038/s41431-025-01894-x)
Supplement: Supplementary file 3 — Supplementary Table 1 [file 41431_2025_1894_MOESM3_ESM.xlsx]

## Sheet: S1
Supplementary Table 1. Sample demographics of 10,914 participants with recorded depression diagnosis.
Characteristic	Subcategory	Cases (%)	Controls (%)	Total (%)
Sex	Female	4958 (83.7%)	3903 (78.2%)	8861 (81.2%)
	Male	965 (16.3%)	1088 (21.8%)	2053 (18.8%)
Age	Mean Age	47.7 (SD=13.7)	55.0 (SD=13.7)	51 (SD=14.2)
Total percentages are based on the study population (N=10,9149).
