# Supplementary material for: Genetic influences on antidepressant side effects: a CYP2C19 gene variation and polygenic risk study in the Estonian Biobank
Source: Eur J Hum Genet. 2025 Jun 27;33(10):1376–85. doi: 10.1038/s41431-025-01894-x (PMC12480030; doi:10.1038/s41431-025-01894-x)
Supplement: Supplementary file 4 — Supplementary Table 2 [file 41431_2025_1894_MOESM4_ESM.xlsx]

## Sheet: S2
Supplementary Table 2. Underlying GWAS information for polygenic scores used in the study.
Trait	Reference	DOI	PMID	N (Cases/Controls)	Leave-one-out summary statistics used
Antidepressant response improvement	Pain et al., 2022	10.1016/j.bpsgos.2021.07.008	35712048	N=5,218	No
Antidepressant response nonremission	Pain et al., 2022	10.1016/j.bpsgos.2021.07.008	35712048	N=5151 (1,852/3,299)	No
Anxiety disorder	Purves et al., 2020	https://doi.org/10.1038/s41380-019-0559-1	31748690	N=83,566 (25,453/58,113)	No
Attention deficit disorder	Demontis et al., 2018	https://doi.org/10.1038/s41588-018-0269-7	30478444	N=225,534 (38,691/186,843)	No
Bipolar disorder	Mullins et al., 2021	https://doi.org/10.1038/s41588-021-00857-4	34002096	N=413,466 (41,917/371,549)	Yes
Body mass index	Yengo et al., 2018	https://doi.org/10.1093/hmg/ddy271	30124842	N=681,275	No
Constipation	Jiang et al., 2021	10.1038/s41588-021-00954-4	34737426	N=456,348 (4,781/ 451,567)	No
Diarrhoea	Jiang et al., 2021	10.1038/s41588-021-00954-4	34737426	N=456,348 (367/455,981)	No
Headache	Jiang et al., 2021	10.1038/s41588-021-00954-4	34737426	N=456,348 (5,724/450,624)	No
Heart palpitations	Jiang et al., 2021	10.1038/s41588-021-00954-4	34737426	N=456,348 (2,311/454,037)	No
Insomnia	Jansen et al., 2019	https://doi.org/10.1038/s41588-018-0333-3	30804565	N=386,533	No
Major depressive disorder	Als et al., 2023	https://doi.org/10.1038/s41591-023-02352-1	37464041	N=1,035,760 (294322/741438)	No
Nausea	Jiang et al., 2021	10.1038/s41588-021-00954-4	34737426	N=456,348 (3,072/ 453,276)	No
Neuroticism	Nagel et al., 2018	https://doi.org/10.1038/s41588-018-0151-7	29942085	N=449,484	No
Schizophrenia	Trubetskoy et al., 2022	10.1038/s41586-022-04434-5	35396580	N=320,404 (53,386/77,258)	No
Sleepiness	Wang et al., 2019	10.1038/s41467-019-11456-7	31409809	N=452071	No
Systolic blood pressure	Evangelou et al., 2018	https://doi.org/10.1038/s41588-018-0205-x	30224653	N=757,601	No
