# Supplementary material for: Genetic influences on antidepressant side effects: a CYP2C19 gene variation and polygenic risk study in the Estonian Biobank
Source: Eur J Hum Genet. 2025 Jun 27;33(10):1376–85. doi: 10.1038/s41431-025-01894-x (PMC12480030; doi:10.1038/s41431-025-01894-x)
Supplement: Supplementary file 5 — Supplementary Table 3 [file 41431_2025_1894_MOESM5_ESM.xlsx]

## Sheet: S3
Supplementary Table 3. Side effect distribution across drug classes among 10,914 depression participants.
Side effect	N	Cases (%)	Controls (%)	Drug class
Agitation	10914	283 (2.6%)	10631 (97.4%)	All
Allergic reaction	10914	121 (1.1%)	10793 (98.9%)	All
Anxiety	10914	160 (1.5%)	10754 (98.5%)	All
Any side effect	10914	5923 (54.3%)	4991 (45.7%)	All
Cardiometabolic	10914	2541 (23.3%)	8373 (76.7%)	All
Chills	10914	80 (0.7%)	10834 (99.3%)	All
Constipation	10914	463 (4.2%)	10451 (95.8%)	All
Dec. blood pressure	10914	107 (1.0%)	10807 (99.0%)	All
Diarrhoea	10914	375 (3.4%)	10539 (96.6%)	All
Dizziness	10914	310 (2.8%)	10604 (97.2%)	All
Drowsiness	10914	163 (1.5%)	10751 (98.5%)	All
Dry mouth	10914	1336 (12.2%)	9578 (87.8%)	All
Headache	10914	1122 (10.3%)	9792 (89.7%)	All
Inc. blood pressure	10914	250 (2.3%)	10664 (97.7%)	All
Insomnia	10914	961 (8.8%)	9953 (91.2%)	All
Irritability	10914	164 (1.5%)	10750 (98.5%)	All
Mood changes	10914	256 (2.3%)	10658 (97.7%)	All
Nausea	10914	1826 (16.7%)	9088 (83.3%)	All
Palpitations	10914	974 (8.9%)	9940 (91.1%)	All
Rash	10914	180 (1.7%)	10734 (98.3%)	All
Sexual dysfunction	10914	1718 (15.7%)	9196 (84.3%)	All
Sleepiness	10914	1700 (15.6%)	9214 (84.4%)	All
Sweating	10914	278 (2.5%)	10636 (97.5%)	All
Weight gain	10914	1789 (16.4%)	9125 (83.6%)	All
Weight loss	10914	435 (4.0%)	10479 (96.0%)	All
Any side effect	4694	2257 (48.1%)	2437 (51.9%)	SNRI + Atyp.
Cardiometabolic	4694	1057 (22.5%)	3637 (77.5%)	SNRI + Atyp.
Constipation	4694	202 (4.3%)	4492 (95.7%)	SNRI + Atyp.
Diarrhoea	4694	105 (2.2%)	4589 (97.8%)	SNRI + Atyp.
Dizziness	4694	178 (3.8%)	4516 (96.2%)	SNRI + Atyp.
Dry mouth	4694	481 (10.2%)	4213 (89.8%)	SNRI + Atyp.
Headache	4694	359 (7.7%)	4335 (92.3%)	SNRI + Atyp.
Inc. blood pressure	4694	119 (2.5%)	4575 (97.5%)	SNRI + Atyp.
Insomnia	4694	323 (6.9%)	4371 (93.1%)	SNRI + Atyp.
Irritability	4694	105 (2.2%)	4589 (97.8%)	SNRI + Atyp.
Mood changes	4694	154 (3.3%)	4540 (96.7%)	SNRI + Atyp.
Nausea	4694	594 (12.7%)	4100 (87.3%)	SNRI + Atyp.
Palpitations	4694	336 (7.2%)	4358 (92.8%)	SNRI + Atyp.
Sexual dysfunction	4694	451 (9.6%)	4243 (90.4%)	SNRI + Atyp.
Sleepiness	4694	669 (14.3%)	4025 (85.7%)	SNRI + Atyp.
Sweating	4694	170 (3.6%)	4524 (96.4%)	SNRI + Atyp.
Weight gain	4694	771 (16.4%)	3923 (83.6%)	SNRI + Atyp.
Weight loss	4694	124 (2.6%)	4570 (97.4%)	SNRI + Atyp.
Agitation	8689	220 (2.5%)	8469 (97.5%)	SSRI
Anxiety	8689	104 (1.2%)	8585 (98.8%)	SSRI
Any side effect	8689	4308 (49.6%)	4381 (50.4%)	SSRI
Cardiometabolic	8689	1621 (18.7%)	7068 (81.3%)	SSRI
Constipation	8689	240 (2.8%)	8449 (97.2%)	SSRI
Diarrhoea	8689	290 (3.3%)	8399 (96.7%)	SSRI
Dizziness	8689	120 (1.4%)	8569 (98.6%)	SSRI
Dry mouth	8689	829 (9.5%)	7860 (90.5%)	SSRI
Headache	8689	791 (9.1%)	7898 (90.9%)	SSRI
Inc. blood pressure	8689	145 (1.7%)	8544 (98.3%)	SSRI
Insomnia	8689	685 (7.9%)	8004 (92.1%)	SSRI
Mood changes	8689	108 (1.2%)	8581 (98.8%)	SSRI
Nausea	8689	1347 (15.5%)	7342 (84.5%)	SSRI
Palpitations	8689	653 (7.5%)	8036 (92.5%)	SSRI
Rash	8689	137 (1.6%)	8552 (98.4%)	SSRI
Sexual dysfunction	8689	1392 (16.0%)	7297 (84.0%)	SSRI
Sleepiness	8689	994 (11.4%)	7695 (88.6%)	SSRI
Sweating	8689	109 (1.3%)	8580 (98.7%)	SSRI
Weight gain	8689	1068 (12.3%)	7621 (87.7%)	SSRI
Weight loss	8689	319 (3.7%)	8370 (96.3%)	SSRI
Any side effect	1169	533 (45.6%)	636 (54.4%)	TCA
Cardiometabolic	1169	200 (17.1%)	969 (82.9%)	TCA
Dry mouth	1169	236 (20.2%)	933 (79.8%)	TCA
Sleepiness	1169	222 (19.0%)	947 (81.0%)	TCA
Weight gain	1169	133 (11.4%)	1036 (88.6%)	TCA
Dec- decreased; Inc- increased; SNRI+Atyp. — serotonin-norepinephrine reuptake inhibitor and atypical antidepressant; SSRI—selective serotonin reuptake inhibitor; TCA—tricyclic antidepressant. Side effects with fewer than 100 cases in a drug class were excluded. Side effects ordered in alphabetical order.
