# Supplementary material for: Genetic influences on antidepressant side effects: a CYP2C19 gene variation and polygenic risk study in the Estonian Biobank
Source: Eur J Hum Genet. 2025 Jun 27;33(10):1376–85. doi: 10.1038/s41431-025-01894-x (PMC12480030; doi:10.1038/s41431-025-01894-x)
Supplement: Supplementary file 6 — Supplementary Table 4 [file 41431_2025_1894_MOESM6_ESM.xlsx]

## Sheet: S4
Supplementary Table 4. Side effect distribution across drug classes among 13,729 participants.
Side effect	N	Cases (%)	Controls (%)	Drug class
Agitation	13729	338 (2.5%)	13391 (97.5%)	All
Allergic reaction	13729	145 (1.1%)	13584 (98.9%)	All
Anxiety	13729	184 (1.3%)	13545 (98.7%)	All
Any side effect	13729	7141 (52.0%)	6588 (48.0%)	All
Cardiometabolic	13729	3018 (22.0%)	10711 (78.0%)	All
Chills	13729	103 (0.8%)	13626 (99.2%)	All
Constipation	13729	561 (4.1%)	13168 (95.9%)	All
Dec. blood pressure	13729	134 (1.0%)	13595 (99.0%)	All
Diarrhoea	13729	459 (3.3%)	13270 (96.7%)	All
Dizziness	13729	385 (2.8%)	13344 (97.2%)	All
Drowsiness	13729	186 (1.4%)	13543 (98.6%)	All
Dry mouth	13729	1583 (11.5%)	12146 (88.5%)	All
Headache	13729	1323 (9.6%)	12406 (90.4%)	All
Inc. blood pressure	13729	280 (2.0%)	13449 (98.0%)	All
Insomnia	13729	1146 (8.3%)	12583 (91.7%)	All
Irritability	13729	190 (1.4%)	13539 (98.6%)	All
Mood changes	13729	323 (2.4%)	13406 (97.6%)	All
Nausea	13729	2155 (15.7%)	11574 (84.3%)	All
Palpitations	13729	1172 (8.5%)	12557 (91.5%)	All
Rash	13729	211 (1.5%)	13518 (98.5%)	All
Sexual dysfunction	13729	2011 (14.7%)	11718 (85.3%)	All
Sleepiness	13729	2055 (15.0%)	11674 (85.0%)	All
Sweating	13729	319 (2.3%)	13410 (97.7%)	All
Weight gain	13729	2099 (15.3%)	11630 (84.7%)	All
Weight loss	13729	513 (3.7%)	13216 (96.3%)	All
Any side effect	5589	2604 (46.6%)	2985 (53.4%)	SNRI + Atyp.
Cardiometabolic	5589	1194 (21.4%)	4395 (78.6%)	SNRI + Atyp.
Constipation	5589	232 (4.2%)	5357 (95.8%)	SNRI + Atyp.
Diarrhoea	5589	120 (2.1%)	5469 (97.9%)	SNRI + Atyp.
Dizziness	5589	211 (3.8%)	5378 (96.2%)	SNRI + Atyp.
Dry mouth	5589	545 (9.8%)	5044 (90.2%)	SNRI + Atyp.
Headache	5589	402 (7.2%)	5187 (92.8%)	SNRI + Atyp.
Inc. blood pressure	5589	136 (2.4%)	5453 (97.6%)	SNRI + Atyp.
Insomnia	5589	369 (6.6%)	5220 (93.4%)	SNRI + Atyp.
Irritability	5589	113 (2.0%)	5476 (98.0%)	SNRI + Atyp.
Mood changes	5589	179 (3.2%)	5410 (96.8%)	SNRI + Atyp.
Nausea	5589	670 (12.0%)	4919 (88.0%)	SNRI + Atyp.
Palpitations	5589	377 (6.7%)	5212 (93.3%)	SNRI + Atyp.
Sexual dysfunction	5589	508 (9.1%)	5081 (90.9%)	SNRI + Atyp.
Sleepiness	5589	757 (13.5%)	4832 (86.5%)	SNRI + Atyp.
Sweating	5589	185 (3.3%)	5404 (96.7%)	SNRI + Atyp.
Weight gain	5589	872 (15.6%)	4717 (84.4%)	SNRI + Atyp.
Weight loss	5589	135 (2.4%)	5454 (97.6%)	SNRI + Atyp.
Agitation	10539	267 (2.5%)	10272 (97.5%)	SSRI
Anxiety	10539	122 (1.2%)	10417 (98.8%)	SSRI
Any side effect	10539	5121 (48.6%)	5418 (51.4%)	SSRI
Cardiometabolic	10539	1934 (18.4%)	8605 (81.6%)	SSRI
Constipation	10539	280 (2.7%)	10259 (97.3%)	SSRI
Diarrhoea	10539	354 (3.4%)	10185 (96.6%)	SSRI
Dizziness	10539	147 (1.4%)	10392 (98.6%)	SSRI
Dry mouth	10539	956 (9.1%)	9583 (90.9%)	SSRI
Headache	10539	931 (8.8%)	9608 (91.2%)	SSRI
Inc. blood pressure	10539	156 (1.5%)	10383 (98.5%)	SSRI
Insomnia	10539	816 (7.7%)	9723 (92.3%)	SSRI
Mood changes	10539	136 (1.3%)	10403 (98.7%)	SSRI
Nausea	10539	1593 (15.1%)	8946 (84.9%)	SSRI
Palpitations	10539	790 (7.5%)	9749 (92.5%)	SSRI
Rash	10539	155 (1.5%)	10384 (98.5%)	SSRI
Sexual dysfunction	10539	1628 (15.4%)	8911 (84.6%)	SSRI
Sleepiness	10539	1179 (11.2%)	9360 (88.8%)	SSRI
Sweating	10539	127 (1.2%)	10412 (98.8%)	SSRI
Weight gain	10539	1263 (12.0%)	9276 (88.0%)	SSRI
Weight loss	10539	386 (3.7%)	10153 (96.3%)	SSRI
Any side effect	1724	712 (41.3%)	1012 (58.7%)	TCA
Cardiometabolic	1724	262 (15.2%)	1462 (84.8%)	TCA
Constipation	1724	117 (6.8%)	1607 (93.2%)	TCA
Dry mouth	1724	303 (17.6%)	1421 (82.4%)	TCA
Palpitations	1724	110 (6.4%)	1614 (93.6%)	TCA
Sleepiness	1724	319 (18.5%)	1405 (81.5%)	TCA
Weight gain	1724	169 (9.8%)	1555 (90.2%)	TCA
Dec- decreased; Inc- increased; SNRI+Atyp. — serotonin-norepinephrine reuptake inhibitor and atypical antidepressant; SSRI—selective serotonin reuptake inhibitor; TCA—tricyclic antidepressant. Side effects with fewer than 100 cases in a drug class were excluded. Side effects ordered in alphabetical order.
