# Supplementary material for: Genetic influences on antidepressant side effects: a CYP2C19 gene variation and polygenic risk study in the Estonian Biobank
Source: Eur J Hum Genet. 2025 Jun 27;33(10):1376–85. doi: 10.1038/s41431-025-01894-x (PMC12480030; doi:10.1038/s41431-025-01894-x)
Supplement: Supplementary file 7 — Supplementary Table 5 [file 41431_2025_1894_MOESM7_ESM.xlsx]

## Sheet: Supplementary_Table_5_rev1_v2
Supplementary Table 5. Sample demographics across CYP2C19 metaboliser phenotypes.
CYP2C19 Metaboliser phenotype	Genotype	n (%)	N (%)	Mean age	SD	Sex (F) N	Sex (F) (%)
Poor	*2/*2	168 (92.8%)	181 (1.9%)	49.2	14.2	141	77.9
Poor	*2/*3	3 (1.7%)
Poor	*2/*37	3 (1.7%)
Poor	*2/*4	5 (2.8%)
Poor	*2/*8	2 (1.1%)
Intermediate	*1/*2	1362 (57.8%)	2358 (27.7%)	50.3	14.3	1940	82.2
Intermediate	*1/*3	7 (0.3%)
Intermediate	*1/*37	103 (4.4%)
Intermediate	*1/*4	15 (0.6%)
Intermediate	*1/*8	15 (0.6%)
Intermediate	*17/*37	38 (1.6%)
Intermediate	*2/*17	667 (28.3%)
Intermediate	*2/*38	130 (5.5%)
Intermediate	*3/*17	4 (0.2%)
Intermediate	*3/*38	1 (0.0%)
Intermediate	*4/*17	7 (0.3%)
Intermediate	*4/*38	1 (0.0%)
Intermediate	*8/*17	6 (0.2%)
Intermediate	*8/*38	2 (0.1%)
Normal	*1/*1	2817 (80.6%)	3496 (36.6%)	49.8	14.4	2859	81.8
Normal	*1/*38	638 (18.2%)
Normal	*38/*38	41 (1.2%)
Rapid	*1/*17	2579 (88.7%)	2907 (30.4%)	49.78	14.41	2361	81.22
Rapid	*17/*38	328 (11.3%)
Ultrarapid	*17/*17	621 (100.0%)	621 (6.5%)	50.41	14.44	502	80.84
Calculated among 9,563 participants taking four antidepressants (escitalopram, citalopram, sertraline, amitryptiline) and with complete copy number variation and star allele information.
