# Supplementary material for: Genetic influences on antidepressant side effects: a CYP2C19 gene variation and polygenic risk study in the Estonian Biobank
Source: Eur J Hum Genet. 2025 Jun 27;33(10):1376–85. doi: 10.1038/s41431-025-01894-x (PMC12480030; doi:10.1038/s41431-025-01894-x)
Supplement: Supplementary file 8 — Supplementary Table 6 [file 41431_2025_1894_MOESM8_ESM.xlsx]

## Sheet: ST6
Supplementary Table 6. Association between CYP2C19 metaboliser status and the reporting of any side effect among users of escitalopram, citalopram, sertraline, amitriptyline, or any of these antidepressants (N = 9,563).
CYP2C19 Metaboliser phenotype	OR	Std error	95%CI lower	95%CI upper	P value	Drug	N	Case n
Poor	1.48522	0.160237	1.0867	2.03844	0.0135644	All	9563	181
Intermediate	1.02278	0.0554867	0.917376	1.14029	0.684823	All	9563	2358
Rapid	1.02885	0.0522901	0.928625	1.13989	0.586534	All	9563	2907
Ultrarapid	0.831462	0.0913077	0.694894	0.994066	0.0432375	All	9563	621
Poor	1.4456	0.428767	0.623193	3.41108	0.390062	Amitriptyline	1118	24
Intermediate	0.964018	0.162526	0.70067	1.32545	0.821614	Amitriptyline	1118	270
Rapid	1.24391	0.152055	0.923601	1.67677	0.151167	Amitriptyline	1118	345
Ultrarapid	0.664463	0.268738	0.388081	1.11695	0.128236	Amitriptyline	1118	75
Poor	1.12647	0.487138	0.417796	2.8952	0.806864	Citalopram	1055	20
Intermediate	0.78932	0.182557	0.550214	1.12631	0.194994	Citalopram	1055	250
Rapid	0.911521	0.16738	0.655632	1.26425	0.579939	Citalopram	1055	301
Ultrarapid	0.904554	0.292157	0.502119	1.58595	0.731332	Citalopram	1055	69
Poor	1.55181	0.225865	1.00121	2.43288	0.051714	Escitalopram	5056	95
Intermediate	0.97902	0.0766836	0.842378	1.13781	0.782167	Escitalopram	5056	1248
Rapid	0.948042	0.0718908	0.823415	1.09149	0.457977	Escitalopram	5056	1565
Ultrarapid	0.794654	0.125325	0.621117	1.01546	0.0666518	Escitalopram	5056	329
Poor	1.55934	0.338005	0.811562	3.0802	0.188722	Sertraline	2334	42
Intermediate	1.21624	0.113325	0.974295	1.5194	0.0840899	Sertraline	2334	590
Rapid	1.13373	0.107799	0.917922	1.40079	0.244285	Sertraline	2334	696
Ultrarapid	0.902484	0.187149	0.625312	1.3036	0.583524	Sertraline	2334	148
* p.value < 0.05. The normal metaboliser phenotype was used as reference.CI—confidence interval; OR—odds ratio; Std—standard. The primary analysis was conducted among all antidepressants, drug-specific analyses were conducted for exploratory purposes only and are substantially underpowered.
