# Supplementary material for: Genetic influences on antidepressant side effects: a CYP2C19 gene variation and polygenic risk study in the Estonian Biobank
Source: Eur J Hum Genet. 2025 Jun 27;33(10):1376–85. doi: 10.1038/s41431-025-01894-x (PMC12480030; doi:10.1038/s41431-025-01894-x)
Supplement: Supplementary file 9 — Supplementary Table 7 [file 41431_2025_1894_MOESM9_ESM.xlsx]

## Sheet: S7
Supplementary table 7. Logistic regression associations between a PGS for psychiatric traits and side effects across antidepressant drug classes among 13,729 antidepressant users.
Side effect	PGS	Estimate	Std error	P value	OR	95%CI lower	95%CI upper	FDR-corrected p-value	Drug class
Agitation	Anxiety	0.221402	0.0615827	0.000324155	1.24782	1.12712	1.36853	0.0050928	All
Agitation	Schizophrenia	0.133306	0.059996	0.0262889	1.1426	1.02501	1.26019	0.124761	All
Agitation	Major depressive disorder	0.127215	0.060066	0.0341816	1.13566	1.01793	1.25339	0.147244	All
Agitation	Bipolar disorder	0.11137	0.0644357	0.0839185	1.11781	0.991514	1.2441	0.26786	All
Agitation	Neuroticism	0.0742254	0.058352	0.203363	1.07705	0.96268	1.19142	0.455496	All
Agitation	AD response non-remission	0.0578685	0.0558648	0.300264	1.05958	0.950081	1.16907	0.552872	All
Agitation	Attention-deficit disorder	-0.0444938	0.0566931	0.43256	0.956482	0.845363	1.0676	0.676968	All
Agitation	AD response improvement	-0.112326	0.0560069	0.0449016	0.893753	0.783979	1.00353	0.179606	All
Allergic reaction	Anxiety	0.126689	0.092046	0.168709	1.13506	0.954654	1.31547	0.425572	All
Allergic reaction	Neuroticism	0.102281	0.0894635	0.252928	1.10769	0.932346	1.28304	0.511335	All
Allergic reaction	AD response improvement	0.0838042	0.084327	0.32032	1.08742	0.922135	1.2527	0.570487	All
Allergic reaction	Schizophrenia	0.0457515	0.091943	0.61876	1.04681	0.866606	1.22702	0.785344	All
Allergic reaction	Attention-deficit disorder	0.040279	0.0855975	0.637953	1.0411	0.87333	1.20887	0.799037	All
Allergic reaction	Bipolar disorder	0.0308614	0.0968697	0.75004	1.03134	0.841478	1.22121	0.867361	All
Allergic reaction	Major depressive disorder	-0.00198737	0.0893774	0.98226	0.998015	0.822835	1.17319	0.991109	All
Allergic reaction	AD response non-remission	-0.104495	0.0840878	0.213982	0.900779	0.735967	1.06559	0.466458	All
Anxiety	Anxiety	0.290157	0.0835045	0.000511333	1.33664	1.17297	1.50031	0.00701026	All
Anxiety	Major depressive disorder	0.147369	0.0797771	0.0647104	1.15878	1.00242	1.31514	0.229353	All
Anxiety	Schizophrenia	0.102445	0.0811912	0.207031	1.10788	0.948741	1.26701	0.46007	All
Anxiety	Neuroticism	0.0864267	0.079902	0.279405	1.09027	0.933663	1.24688	0.541407	All
Anxiety	Bipolar disorder	0.0816984	0.0873009	0.349363	1.08513	0.914019	1.25624	0.599853	All
Anxiety	AD response non-remission	0.0322472	0.0753489	0.668671	1.03277	0.885089	1.18046	0.815808	All
Anxiety	Attention-deficit disorder	0.0219504	0.0765587	0.774332	1.02219	0.872138	1.17225	0.884951	All
Anxiety	AD response improvement	-0.0106619	0.0757214	0.888024	0.989395	0.840981	1.13781	0.939447	All
Any side effect	Schizophrenia	0.158617	0.0194365	3.32932e-16	1.17189	1.13379	1.20998	1.86442e-13	All
Any side effect	Major depressive disorder	0.154183	0.019145	8.04957e-16	1.1667	1.12918	1.20423	2.25388e-13	All
Any side effect	Bipolar disorder	0.123751	0.0208106	2.73895e-09	1.13173	1.09094	1.17252	3.06762e-07	All
Any side effect	Neuroticism	0.0990893	0.0190449	1.96159e-07	1.10416	1.06684	1.14149	1.09849e-05	All
Any side effect	Anxiety	0.0827215	0.0197045	2.69151e-05	1.08624	1.04762	1.12486	0.000753623	All
Any side effect	Attention-deficit disorder	0.0319007	0.0183318	0.0818273	1.03241	0.996485	1.06835	0.26786	All
Any side effect	AD response improvement	0.0193878	0.0181006	0.284118	1.01958	0.9841	1.05505	0.546756	All
Any side effect	AD response non-remission	-0.0157671	0.017986	0.380685	0.984357	0.949104	1.01961	0.630002	All
Cardiometabolic	Major depressive disorder	0.128874	0.0225842	1.15403e-08	1.13755	1.09328	1.18181	9.23227e-07	All
Cardiometabolic	Schizophrenia	0.0940043	0.0228369	3.84945e-05	1.09856	1.0538	1.14332	0.00102652	All
Cardiometabolic	Bipolar disorder	0.0891086	0.0244488	0.0002677	1.0932	1.04528	1.14112	0.00454279	All
Cardiometabolic	Anxiety	0.0730679	0.0231774	0.0016185	1.0758	1.03038	1.12123	0.0148584	All
Cardiometabolic	Neuroticism	0.0714039	0.022305	0.00136836	1.07401	1.0303	1.11773	0.0136093	All
Cardiometabolic	Attention-deficit disorder	0.0420513	0.0215983	0.0515379	1.04295	1.00062	1.08528	0.199043	All
Cardiometabolic	AD response improvement	0.0220813	0.0212587	0.298946	1.02233	0.98066	1.06399	0.552872	All
Cardiometabolic	AD response non-remission	-0.0219924	0.0211637	0.298732	0.978248	0.936767	1.01973	0.552872	All
Chills	Schizophrenia	0.237787	0.107705	0.0272609	1.26844	1.05734	1.47954	0.127218	All
Chills	Bipolar disorder	0.14213	0.117712	0.227264	1.15273	0.922011	1.38344	0.482074	All
Chills	AD response non-remission	0.112718	0.102557	0.271734	1.11932	0.918305	1.32033	0.535814	All
Chills	Attention-deficit disorder	0.0383342	0.104563	0.713908	1.03908	0.834135	1.24402	0.845881	All
Chills	AD response improvement	-0.0383759	0.102663	0.708549	0.962351	0.761132	1.16357	0.842436	All
Chills	Anxiety	-0.0599712	0.110951	0.58884	0.941792	0.724327	1.15926	0.763311	All
Chills	Major depressive disorder	-0.0629399	0.105832	0.552035	0.939	0.731569	1.14643	0.746761	All
Chills	Neuroticism	-0.0965379	0.107389	0.368676	0.907976	0.697493	1.11846	0.619996	All
Constipation	Schizophrenia	0.129928	0.0471416	0.00584918	1.13875	1.04635	1.23114	0.0389945	All
Constipation	Major depressive disorder	0.0876267	0.0463758	0.0588259	1.09158	1.00068	1.18248	0.216803	All
Constipation	Anxiety	0.075286	0.0477423	0.114813	1.07819	0.984618	1.17177	0.330987	All
Constipation	Attention-deficit disorder	0.0752709	0.0445578	0.0911649	1.07818	0.990843	1.16551	0.279261	All
Constipation	Neuroticism	0.0707248	0.0459341	0.123633	1.07329	0.983255	1.16332	0.344678	All
Constipation	Bipolar disorder	0.0584	0.0504251	0.246801	1.06014	0.961306	1.15897	0.507895	All
Constipation	AD response improvement	0.0308493	0.0437992	0.481224	1.03133	0.945484	1.11718	0.703618	All
Constipation	AD response non-remission	0.0068825	0.0436129	0.874607	1.00691	0.921425	1.09239	0.939113	All
Dec. blood pressure	Anxiety	0.177747	0.0960031	0.0641024	1.19452	1.00636	1.38269	0.228646	All
Dec. blood pressure	Neuroticism	0.17385	0.0920166	0.0588466	1.18988	1.00952	1.37023	0.216803	All
Dec. blood pressure	Major depressive disorder	0.12448	0.0937491	0.184243	1.13256	0.948812	1.31631	0.439046	All
Dec. blood pressure	Bipolar disorder	0.0854382	0.101363	0.39929	1.08919	0.890522	1.28787	0.647499	All
Dec. blood pressure	Schizophrenia	0.0702737	0.0952187	0.4605	1.0728	0.886173	1.25943	0.690121	All
Dec. blood pressure	AD response non-remission	0.0453849	0.0873002	0.603153	1.04643	0.875322	1.21754	0.776472	All
Dec. blood pressure	AD response improvement	-0.0475668	0.0876123	0.587182	0.953547	0.781827	1.12527	0.763311	All
Dec. blood pressure	Attention-deficit disorder	-0.123385	0.0891398	0.166307	0.883924	0.70921	1.05864	0.423326	All
Diarrhoea	Bipolar disorder	0.0382246	0.054914	0.486379	1.03896	0.931333	1.1466	0.705627	All
Diarrhoea	Major depressive disorder	0.0357155	0.0510657	0.4843	1.03636	0.936272	1.13645	0.704436	All
Diarrhoea	Attention-deficit disorder	0.0195159	0.0486393	0.688245	1.01971	0.924375	1.11504	0.827075	All
Diarrhoea	Schizophrenia	-0.0056293	0.0519565	0.913721	0.994387	0.892552	1.09622	0.954634	All
Diarrhoea	AD response improvement	-0.016963	0.047912	0.723305	0.98318	0.889272	1.07709	0.849163	All
Diarrhoea	Anxiety	-0.0210022	0.0519869	0.68622	0.979217	0.877323	1.08111	0.826416	All
Diarrhoea	AD response non-remission	-0.0368332	0.0477699	0.440674	0.963837	0.870208	1.05747	0.676968	All
Diarrhoea	Neuroticism	-0.0976715	0.0504888	0.0530496	0.906947	0.807989	1.0059	0.203478	All
Dizziness	AD response non-remission	0.122575	0.0531838	0.0211808	1.1304	1.02616	1.23464	0.104046	All
Dizziness	Major depressive disorder	0.0988918	0.0554375	0.0744494	1.10395	0.995289	1.2126	0.255777	All
Dizziness	Schizophrenia	0.0693123	0.056407	0.219151	1.07177	0.961213	1.18233	0.472017	All
Dizziness	Bipolar disorder	0.0410123	0.0609014	0.500679	1.04186	0.922498	1.16123	0.710234	All
Dizziness	Attention-deficit disorder	0.00184835	0.0542576	0.972824	1.00185	0.895505	1.1082	0.985246	All
Dizziness	Neuroticism	-0.0199445	0.0557582	0.72057	0.980253	0.870967	1.08954	0.848564	All
Dizziness	Anxiety	-0.0201728	0.0577568	0.726885	0.980029	0.866826	1.09323	0.851581	All
Dizziness	AD response improvement	-0.0487869	0.053336	0.360345	0.952384	0.847846	1.05692	0.612929	All
Drowsiness	Major depressive disorder	0.351825	0.0799665	1.08425e-05	1.42166	1.26492	1.57839	0.000433699	All
Drowsiness	Schizophrenia	0.285754	0.081436	0.000449905	1.33076	1.17115	1.49038	0.00646017	All
Drowsiness	Anxiety	0.146012	0.0824979	0.0767448	1.15721	0.995515	1.31891	0.258898	All
Drowsiness	Attention-deficit disorder	0.143929	0.0760929	0.0585587	1.1548	1.00566	1.30394	0.216803	All
Drowsiness	Neuroticism	0.138805	0.0801235	0.0832042	1.1489	0.991858	1.30594	0.26786	All
Drowsiness	AD response non-remission	0.0949684	0.0747907	0.20416	1.09962	0.953034	1.24621	0.455496	All
Drowsiness	Bipolar disorder	0.0127229	0.0866952	0.883326	1.0128	0.842881	1.18273	0.939113	All
Drowsiness	AD response improvement	-0.0273985	0.0753039	0.715978	0.972973	0.825378	1.12057	0.845881	All
Dry mouth	Anxiety	0.0848668	0.0295741	0.00410955	1.08857	1.03061	1.14654	0.0298876	All
Dry mouth	Schizophrenia	0.0770634	0.0292139	0.00834194	1.08011	1.02285	1.13737	0.0502311	All
Dry mouth	Major depressive disorder	0.0767994	0.028814	0.00769086	1.07983	1.02335	1.1363	0.0483248	All
Dry mouth	Bipolar disorder	0.0668192	0.0311914	0.0321749	1.0691	1.00797	1.13024	0.140101	All
Dry mouth	AD response improvement	0.0422019	0.0271352	0.119889	1.04311	0.98992	1.09629	0.337375	All
Dry mouth	Neuroticism	0.0382002	0.0284795	0.179816	1.03894	0.983119	1.09476	0.435205	All
Dry mouth	Attention-deficit disorder	0.0120431	0.027519	0.661655	1.01212	0.958179	1.06605	0.809011	All
Dry mouth	AD response non-remission	-0.0295039	0.0269867	0.274273	0.970927	0.918033	1.02382	0.538923	All
Headache	Major depressive disorder	0.104907	0.0316018	0.000901311	1.11061	1.04867	1.17255	0.0103007	All
Headache	Neuroticism	0.0894306	0.0311198	0.00405623	1.09355	1.03256	1.15455	0.0298876	All
Headache	Anxiety	0.0838204	0.032486	0.00987432	1.08743	1.02376	1.15111	0.0570064	All
Headache	Bipolar disorder	0.0836703	0.0342236	0.0144928	1.08727	1.02019	1.15435	0.0772947	All
Headache	Schizophrenia	0.0820935	0.0319219	0.0101201	1.08556	1.02299	1.14812	0.0577562	All
Headache	Attention-deficit disorder	0.0411861	0.0303833	0.175243	1.04205	0.982495	1.1016	0.435205	All
Headache	AD response non-remission	0.0233055	0.0297318	0.433123	1.02358	0.965305	1.08185	0.676968	All
Headache	AD response improvement	0.0210341	0.0298174	0.480543	1.02126	0.962815	1.0797	0.703618	All
Inc. blood pressure	AD response improvement	0.134344	0.0613231	0.0284689	1.14379	1.02359	1.26398	0.131757	All
Inc. blood pressure	Major depressive disorder	0.0429426	0.0645739	0.506041	1.04388	0.917313	1.17044	0.710234	All
Inc. blood pressure	Schizophrenia	0.0393017	0.0664388	0.554154	1.04008	0.909864	1.1703	0.746761	All
Inc. blood pressure	Neuroticism	0.0363291	0.0649131	0.575713	1.037	0.909767	1.16423	0.75822	All
Inc. blood pressure	Anxiety	0.0317791	0.066341	0.63192	1.03229	0.902261	1.16232	0.795225	All
Inc. blood pressure	Attention-deficit disorder	0.00466508	0.0620955	0.940113	1.00468	0.882969	1.12638	0.964219	All
Inc. blood pressure	Bipolar disorder	-0.0151821	0.0697696	0.827738	0.984933	0.848184	1.12168	0.91313	All
Inc. blood pressure	AD response non-remission	-0.152136	0.0609814	0.0126032	0.858872	0.739348	0.978395	0.069879	All
Insomnia	Major depressive disorder	0.100808	0.0337405	0.00281051	1.10606	1.03993	1.1722	0.0226576	All
Insomnia	Schizophrenia	0.0988945	0.0340193	0.00364896	1.10395	1.03727	1.17063	0.0272456	All
Insomnia	Anxiety	0.0924167	0.0347736	0.00786823	1.09682	1.02867	1.16498	0.0483248	All
Insomnia	Bipolar disorder	0.0615229	0.0365825	0.0926156	1.06345	0.991753	1.13516	0.279261	All
Insomnia	Neuroticism	0.0330337	0.0332796	0.320899	1.03359	0.968357	1.09881	0.570487	All
Insomnia	Attention-deficit disorder	-0.00104764	0.0324103	0.974213	0.998953	0.935429	1.06248	0.985246	All
Insomnia	AD response improvement	-0.0182258	0.0318591	0.56727	0.981939	0.919495	1.04438	0.75636	All
Insomnia	AD response non-remission	-0.0246895	0.0317856	0.437305	0.975613	0.913313	1.03791	0.676968	All
Irritability	Schizophrenia	0.222497	0.0800836	0.00546426	1.24919	1.09223	1.40616	0.0368673	All
Irritability	Attention-deficit disorder	0.0990229	0.0765499	0.195813	1.10409	0.954054	1.25413	0.447833	All
Irritability	Bipolar disorder	0.0901793	0.0865871	0.29765	1.09437	0.92466	1.26408	0.552872	All
Irritability	Major depressive disorder	0.0592876	0.0785737	0.45052	1.06108	0.907076	1.21508	0.682044	All
Irritability	AD response improvement	0.0577853	0.0758324	0.446052	1.05949	0.910856	1.20812	0.678775	All
Irritability	AD response non-remission	-0.0261177	0.0754218	0.729126	0.97422	0.826394	1.12205	0.852423	All
Irritability	Anxiety	-0.0775172	0.0819397	0.344134	0.925411	0.764809	1.08601	0.5948	All
Irritability	Neuroticism	-0.0822468	0.079652	0.301802	0.921045	0.764927	1.07716	0.552872	All
Mood changes	Schizophrenia	0.132334	0.0615892	0.0316617	1.14149	1.02077	1.2622	0.139611	All
Mood changes	Major depressive disorder	0.0649246	0.0611386	0.288269	1.06708	0.947247	1.18691	0.55146	All
Mood changes	Anxiety	0.0428123	0.0646203	0.507638	1.04374	0.917086	1.1704	0.710248	All
Mood changes	AD response non-remission	0.0108722	0.0593004	0.85453	1.01093	0.894703	1.12716	0.927397	All
Mood changes	Bipolar disorder	-0.000586948	0.0678915	0.993102	0.999413	0.866346	1.13248	0.995724	All
Mood changes	Neuroticism	-0.0238364	0.0618842	0.700106	0.976445	0.855152	1.09774	0.837734	All
Mood changes	AD response improvement	-0.0344197	0.0594108	0.562352	0.966166	0.849721	1.08261	0.751592	All
Mood changes	Attention-deficit disorder	-0.0551373	0.0603848	0.361191	0.946355	0.828001	1.06471	0.612929	All
Nausea	Anxiety	0.109033	0.0265725	4.07449e-05	1.1152	1.06312	1.16728	0.00103714	All
Nausea	Major depressive disorder	0.0910499	0.0257736	0.000411377	1.09532	1.04481	1.14584	0.0060624	All
Nausea	Schizophrenia	0.0898806	0.0260559	0.000561575	1.09404	1.04297	1.14511	0.00731353	All
Nausea	Bipolar disorder	0.0851112	0.0279545	0.00232964	1.08884	1.03405	1.14363	0.0191853	All
Nausea	Neuroticism	0.0843194	0.0254483	0.000921801	1.08798	1.0381	1.13786	0.0103242	All
Nausea	Attention-deficit disorder	0.0269586	0.024757	0.276185	1.02733	0.978802	1.07585	0.539432	All
Nausea	AD response improvement	-0.00339219	0.0243309	0.889119	0.996614	0.948925	1.0443	0.939447	All
Nausea	AD response non-remission	-0.00634099	0.0242511	0.793729	0.993679	0.946147	1.04121	0.903431	All
Palpitations	Major depressive disorder	0.115385	0.0332164	0.000513251	1.12231	1.0572	1.18741	0.00701026	All
Palpitations	Schizophrenia	0.0761722	0.0336677	0.0236682	1.07915	1.01316	1.14514	0.113284	All
Palpitations	Neuroticism	0.0553781	0.032892	0.0922527	1.05694	0.992472	1.12141	0.279261	All
Palpitations	Anxiety	0.0509961	0.0341353	0.135192	1.05232	0.985414	1.11922	0.364486	All
Palpitations	Bipolar disorder	0.0378479	0.0360124	0.293273	1.03857	0.967989	1.10916	0.552872	All
Palpitations	AD response improvement	0.0311311	0.03132	0.320237	1.03162	0.970234	1.09301	0.570487	All
Palpitations	Attention-deficit disorder	0.024764	0.0319342	0.438063	1.02507	0.962482	1.08766	0.676968	All
Palpitations	AD response non-remission	-0.0391286	0.031251	0.210542	0.961627	0.900375	1.02288	0.466021	All
Rash	Neuroticism	0.17649	0.0730689	0.0157181	1.19302	1.04981	1.33624	0.0830392	All
Rash	AD response improvement	0.117356	0.0699178	0.0932533	1.12452	0.98748	1.26156	0.279261	All
Rash	Schizophrenia	0.0781349	0.0753752	0.299916	1.08127	0.933533	1.229	0.552872	All
Rash	Major depressive disorder	0.0619671	0.0738054	0.401132	1.06393	0.919269	1.20859	0.647499	All
Rash	Attention-deficit disorder	0.00485855	0.0711945	0.945592	1.00487	0.865329	1.14441	0.966298	All
Rash	Anxiety	-0.0116168	0.0756645	0.87798	0.98845	0.840148	1.13675	0.939113	All
Rash	Bipolar disorder	-0.0163273	0.0796146	0.83751	0.983805	0.827761	1.13985	0.91934	All
Rash	AD response non-remission	-0.041339	0.0695384	0.552193	0.959504	0.823209	1.0958	0.746761	All
Sexual dysfunction	Bipolar disorder	0.12289	0.0289622	2.20444e-05	1.13076	1.07399	1.18753	0.000657265	All
Sexual dysfunction	Major depressive disorder	0.116991	0.0267385	1.21233e-05	1.12411	1.0717	1.17652	0.000452602	All
Sexual dysfunction	Schizophrenia	0.0678335	0.0269101	0.0117106	1.07019	1.01744	1.12293	0.0655793	All
Sexual dysfunction	Neuroticism	0.0573221	0.0263515	0.0296084	1.059	1.00735	1.11065	0.133715	All
Sexual dysfunction	Attention-deficit disorder	0.0435278	0.0255063	0.087905	1.04449	0.994497	1.09448	0.276555	All
Sexual dysfunction	Anxiety	0.0427806	0.0274446	0.119044	1.04371	0.989917	1.0975	0.336691	All
Sexual dysfunction	AD response improvement	0.0353412	0.0251874	0.160578	1.03597	0.986606	1.08534	0.418121	All
Sexual dysfunction	AD response non-remission	-0.00955619	0.0250803	0.703186	0.990489	0.941332	1.03965	0.838629	All
Sleepiness	Major depressive disorder	0.151811	0.0261247	6.20914e-09	1.16394	1.11274	1.21514	5.79519e-07	All
Sleepiness	Schizophrenia	0.135514	0.0263871	2.81243e-07	1.14513	1.09341	1.19684	1.43178e-05	All
Sleepiness	Anxiety	0.100089	0.0269024	0.000198879	1.10527	1.05254	1.158	0.00384042	All
Sleepiness	Neuroticism	0.0841873	0.0258143	0.00110916	1.08783	1.03724	1.13843	0.0119448	All
Sleepiness	Bipolar disorder	0.0725983	0.0282636	0.0102105	1.0753	1.0199	1.1307	0.0577562	All
Sleepiness	Attention-deficit disorder	0.0319592	0.0250177	0.20144	1.03248	0.983441	1.08151	0.453038	All
Sleepiness	AD response improvement	0.0191211	0.0246473	0.437874	1.01931	0.970996	1.06761	0.676968	All
Sleepiness	AD response non-remission	0.011563	0.0245417	0.637527	1.01163	0.963528	1.05973	0.799037	All
Sweating	Schizophrenia	0.145968	0.0619029	0.0183729	1.15716	1.03583	1.27849	0.0935349	All
Sweating	Major depressive disorder	0.121085	0.0612022	0.0478786	1.12872	1.00876	1.24868	0.187497	All
Sweating	AD response non-remission	0.0882888	0.0585346	0.131473	1.0923	0.977576	1.20703	0.362357	All
Sweating	Neuroticism	0.0764924	0.0616778	0.214904	1.07949	0.958606	1.20038	0.466458	All
Sweating	Anxiety	0.0456017	0.0639493	0.47579	1.04666	0.921317	1.172	0.701532	All
Sweating	Bipolar disorder	0.0152896	0.0674077	0.820561	1.01541	0.883288	1.14753	0.91313	All
Sweating	Attention-deficit disorder	-0.0217077	0.0596498	0.715919	0.978526	0.861613	1.09544	0.845881	All
Sweating	AD response improvement	-0.0394589	0.0586646	0.50119	0.961309	0.846327	1.07629	0.710234	All
Weight gain	Major depressive disorder	0.139268	0.0258315	6.99157e-08	1.14943	1.0988	1.20006	4.35031e-06	All
Weight gain	Bipolar disorder	0.109456	0.0279233	8.85974e-05	1.11567	1.06094	1.1704	0.00206727	All
Weight gain	Schizophrenia	0.105553	0.02611	5.28557e-05	1.11133	1.06015	1.1625	0.00128692	All
Weight gain	Anxiety	0.0857632	0.0264617	0.00119096	1.08955	1.03768	1.14141	0.0125838	All
Weight gain	Neuroticism	0.0857016	0.0254407	0.000755283	1.08948	1.03962	1.13934	0.00899912	All
Weight gain	Attention-deficit disorder	0.0369272	0.0245979	0.133296	1.03762	0.989406	1.08583	0.362357	All
Weight gain	AD response improvement	0.0189833	0.0242255	0.43327	1.01916	0.971683	1.06665	0.676968	All
Weight gain	AD response non-remission	-0.0187699	0.0241274	0.436598	0.981405	0.934116	1.02869	0.676968	All
Weight loss	Schizophrenia	0.157719	0.0495407	0.00145446	1.17084	1.07374	1.26794	0.0136093	All
Weight loss	Anxiety	0.0848725	0.0501913	0.0908404	1.08858	0.990203	1.18695	0.279261	All
Weight loss	AD response non-remission	0.032718	0.045908	0.476039	1.03326	0.943279	1.12324	0.701532	All
Weight loss	Major depressive disorder	0.03226	0.0489485	0.509857	1.03279	0.936847	1.12873	0.710248	All
Weight loss	Neuroticism	0.0197526	0.0480693	0.681132	1.01995	0.925733	1.11416	0.823831	All
Weight loss	Bipolar disorder	0.00756099	0.0528873	0.886319	1.00759	0.90393	1.11125	0.939447	All
Weight loss	Attention-deficit disorder	-0.0496283	0.0470573	0.291591	0.951583	0.859351	1.04382	0.552872	All
Weight loss	AD response improvement	-0.0829918	0.0458835	0.07049	0.920359	0.830427	1.01029	0.246715	All
Any side effect	Major depressive disorder	0.140156	0.0300276	3.04758e-06	1.15045	1.0916	1.20931	0.00013128	SNRI + Atyp.
Any side effect	Schizophrenia	0.118349	0.030759	0.000119274	1.12564	1.06535	1.18592	0.00256898	SNRI + Atyp.
Any side effect	Anxiety	0.111858	0.0314356	0.000373228	1.11835	1.05674	1.17997	0.00564885	SNRI + Atyp.
Any side effect	Neuroticism	0.110006	0.0304524	0.000303374	1.11629	1.0566	1.17597	0.00499674	SNRI + Atyp.
Any side effect	Bipolar disorder	0.108824	0.0332064	0.00104838	1.11497	1.04988	1.18005	0.0115116	SNRI + Atyp.
Any side effect	AD response improvement	0.0403857	0.0290997	0.165187	1.04121	0.984177	1.09825	0.422395	SNRI + Atyp.
Any side effect	Attention-deficit disorder	0.00449487	0.0292429	0.87784	1.0045	0.947189	1.06182	0.939113	SNRI + Atyp.
Any side effect	AD response non-remission	-0.0151679	0.0291186	0.602437	0.984947	0.927874	1.04202	0.776472	SNRI + Atyp.
Cardiometabolic	AD response improvement	0.0539776	0.0342713	0.115254	1.05546	0.988289	1.12263	0.330987	SNRI + Atyp.
Cardiometabolic	Schizophrenia	0.0497747	0.0363751	0.171196	1.05103	0.979739	1.12233	0.428415	SNRI + Atyp.
Cardiometabolic	Bipolar disorder	0.0463601	0.0389186	0.233572	1.04745	0.971171	1.12373	0.49221	SNRI + Atyp.
Cardiometabolic	Major depressive disorder	0.0343043	0.0354376	0.333035	1.0349	0.965442	1.10436	0.588328	SNRI + Atyp.
Cardiometabolic	Anxiety	0.0162076	0.0369784	0.66117	1.01634	0.943862	1.08882	0.809011	SNRI + Atyp.
Cardiometabolic	Neuroticism	0.0112099	0.0357651	0.753953	1.01127	0.941173	1.08137	0.868753	SNRI + Atyp.
Cardiometabolic	Attention-deficit disorder	-0.0119088	0.0346269	0.730908	0.988162	0.920293	1.05603	0.852727	SNRI + Atyp.
Cardiometabolic	AD response non-remission	-0.0658978	0.0343006	0.054708	0.936227	0.868997	1.00346	0.208412	SNRI + Atyp.
Constipation	Attention-deficit disorder	0.0930166	0.0705584	0.187406	1.09748	0.959185	1.23577	0.440986	SNRI + Atyp.
Constipation	AD response improvement	0.0511697	0.0691536	0.459335	1.0525	0.91696	1.18804	0.690121	SNRI + Atyp.
Constipation	Schizophrenia	0.0500322	0.0729546	0.49284	1.0513	0.908314	1.1943	0.706909	SNRI + Atyp.
Constipation	Major depressive disorder	0.0291705	0.0713758	0.682768	1.0296	0.889704	1.1695	0.82403	SNRI + Atyp.
Constipation	AD response non-remission	0.00549814	0.0692	0.936672	1.00551	0.869881	1.14115	0.962452	SNRI + Atyp.
Constipation	Neuroticism	0.00322433	0.0719104	0.964236	1.00323	0.862285	1.14417	0.981768	SNRI + Atyp.
Constipation	Anxiety	-0.0478039	0.0751176	0.524524	0.953321	0.80609	1.10055	0.723481	SNRI + Atyp.
Constipation	Bipolar disorder	-0.0883957	0.078259	0.258676	0.915399	0.762011	1.06879	0.51551	SNRI + Atyp.
Diarrhoea	Bipolar disorder	0.102238	0.10651	0.337108	1.10765	0.898888	1.31641	0.593649	SNRI + Atyp.
Diarrhoea	Attention-deficit disorder	0.0836644	0.0945988	0.376473	1.08726	0.90185	1.27268	0.625593	SNRI + Atyp.
Diarrhoea	Schizophrenia	0.0809196	0.0985691	0.411679	1.08428	0.891088	1.27748	0.658686	SNRI + Atyp.
Diarrhoea	Anxiety	0.0238717	0.101116	0.813368	1.02416	0.825972	1.22235	0.910972	SNRI + Atyp.
Diarrhoea	AD response improvement	0.0137412	0.0939959	0.883772	1.01384	0.829604	1.19807	0.939113	SNRI + Atyp.
Diarrhoea	Neuroticism	-0.0197208	0.0970017	0.838898	0.980472	0.790349	1.1706	0.91934	SNRI + Atyp.
Diarrhoea	Major depressive disorder	-0.0412542	0.0985614	0.675535	0.959585	0.766405	1.15277	0.818831	SNRI + Atyp.
Diarrhoea	AD response non-remission	-0.055481	0.0939278	0.554737	0.94603	0.761931	1.13013	0.746761	SNRI + Atyp.
Dizziness	Major depressive disorder	0.105444	0.0752817	0.161317	1.1112	0.963651	1.25876	0.418121	SNRI + Atyp.
Dizziness	Attention-deficit disorder	0.0860517	0.0749369	0.250835	1.08986	0.942986	1.23674	0.510854	SNRI + Atyp.
Dizziness	Bipolar disorder	0.0761591	0.0831406	0.359652	1.07913	0.916179	1.24209	0.612929	SNRI + Atyp.
Dizziness	AD response improvement	0.0663027	0.0734465	0.366666	1.06855	0.924595	1.21251	0.618473	SNRI + Atyp.
Dizziness	Neuroticism	0.0367736	0.0766411	0.631358	1.03746	0.887242	1.18767	0.795225	SNRI + Atyp.
Dizziness	AD response non-remission	0.0186634	0.0734527	0.799428	1.01884	0.874871	1.16281	0.906235	SNRI + Atyp.
Dizziness	Schizophrenia	-0.000578984	0.0763023	0.993946	0.999421	0.849869	1.14897	0.995724	SNRI + Atyp.
Dizziness	Anxiety	-0.0353445	0.0798474	0.658018	0.965273	0.808772	1.12177	0.809011	SNRI + Atyp.
Dry mouth	Schizophrenia	0.13908	0.0493053	0.00479043	1.14922	1.05258	1.24585	0.033533	SNRI + Atyp.
Dry mouth	Attention-deficit disorder	0.128013	0.046839	0.00627518	1.13657	1.04476	1.22837	0.0408616	SNRI + Atyp.
Dry mouth	AD response improvement	0.0929883	0.0462573	0.0444059	1.09745	1.00678	1.18811	0.179606	SNRI + Atyp.
Dry mouth	Major depressive disorder	0.0909416	0.0480521	0.0584158	1.09521	1.00102	1.18939	0.216803	SNRI + Atyp.
Dry mouth	Bipolar disorder	0.0889674	0.0527923	0.0919431	1.09305	0.989572	1.19652	0.279261	SNRI + Atyp.
Dry mouth	Neuroticism	0.0642396	0.048117	0.181853	1.06635	0.972039	1.16066	0.435205	SNRI + Atyp.
Dry mouth	Anxiety	0.0475152	0.0501	0.342923	1.04866	0.950466	1.14686	0.594541	SNRI + Atyp.
Dry mouth	AD response non-remission	-0.0478558	0.0462925	0.301244	0.953271	0.862538	1.044	0.552872	SNRI + Atyp.
Headache	Bipolar disorder	0.111471	0.0608295	0.0668736	1.11792	0.998696	1.23715	0.23553	SNRI + Atyp.
Headache	Major depressive disorder	0.0972943	0.0557031	0.0806966	1.10218	0.993007	1.21136	0.267397	SNRI + Atyp.
Headache	Neuroticism	0.0723972	0.0555659	0.192607	1.07508	0.966173	1.18399	0.44755	SNRI + Atyp.
Headache	Anxiety	0.0682621	0.058248	0.241229	1.07065	0.95648	1.18481	0.502186	SNRI + Atyp.
Headache	Schizophrenia	0.0624502	0.0568003	0.271563	1.06444	0.953113	1.17577	0.535814	SNRI + Atyp.
Headache	AD response improvement	0.0512213	0.0535333	0.338663	1.05256	0.94763	1.15748	0.594517	SNRI + Atyp.
Headache	AD response non-remission	0.0414075	0.0535252	0.439163	1.04228	0.937367	1.14719	0.676968	SNRI + Atyp.
Headache	Attention-deficit disorder	0.0049392	0.0546529	0.92799	1.00495	0.897832	1.11207	0.958255	SNRI + Atyp.
Inc. blood pressure	AD response improvement	0.143309	0.0901009	0.111713	1.15409	0.977489	1.33068	0.325831	SNRI + Atyp.
Inc. blood pressure	Schizophrenia	0.0716843	0.0936848	0.444173	1.07432	0.890694	1.25794	0.677758	SNRI + Atyp.
Inc. blood pressure	Anxiety	0.0711329	0.0960102	0.458761	1.07372	0.885544	1.2619	0.690121	SNRI + Atyp.
Inc. blood pressure	Neuroticism	0.0501115	0.0923538	0.587402	1.05139	0.870375	1.2324	0.763311	SNRI + Atyp.
Inc. blood pressure	Bipolar disorder	0.0113769	0.100499	0.909869	1.01144	0.814463	1.20842	0.954634	SNRI + Atyp.
Inc. blood pressure	Attention-deficit disorder	-0.0491819	0.0906531	0.587455	0.952008	0.774328	1.12969	0.763311	SNRI + Atyp.
Inc. blood pressure	Major depressive disorder	-0.0816635	0.091392	0.371562	0.921582	0.742454	1.10071	0.62288	SNRI + Atyp.
Inc. blood pressure	AD response non-remission	-0.322921	0.0898849	0.000327394	0.724031	0.547857	0.900206	0.0050928	SNRI + Atyp.
Insomnia	Schizophrenia	0.118486	0.0590637	0.0448481	1.12579	1.01003	1.24156	0.179606	SNRI + Atyp.
Insomnia	Major depressive disorder	0.0764893	0.0580425	0.187566	1.07949	0.965727	1.19325	0.440986	SNRI + Atyp.
Insomnia	Attention-deficit disorder	0.00576293	0.0567836	0.919162	1.00578	0.894484	1.11708	0.956749	SNRI + Atyp.
Insomnia	Anxiety	0.000151394	0.0605174	0.998004	1.00015	0.881537	1.11877	0.998004	SNRI + Atyp.
Insomnia	Bipolar disorder	-0.004383	0.0630186	0.944551	0.995627	0.87211	1.11914	0.966298	SNRI + Atyp.
Insomnia	Neuroticism	-0.0106909	0.0581891	0.854228	0.989366	0.875315	1.10342	0.927397	SNRI + Atyp.
Insomnia	AD response non-remission	-0.0179877	0.0558263	0.747295	0.982173	0.872754	1.09159	0.866429	SNRI + Atyp.
Insomnia	AD response improvement	-0.0459352	0.0558322	0.410657	0.955104	0.845673	1.06453	0.658686	SNRI + Atyp.
Irritability	Schizophrenia	0.272881	0.102629	0.00783927	1.31374	1.11259	1.5149	0.0483248	SNRI + Atyp.
Irritability	AD response improvement	0.229696	0.0994804	0.0209462	1.25822	1.06324	1.4532	0.103804	SNRI + Atyp.
Irritability	Attention-deficit disorder	0.101535	0.100382	0.311784	1.10687	0.91012	1.30362	0.565223	SNRI + Atyp.
Irritability	Bipolar disorder	0.0940122	0.111347	0.398493	1.09857	0.880333	1.31681	0.647499	SNRI + Atyp.
Irritability	Major depressive disorder	0.039521	0.101671	0.697487	1.04031	0.841038	1.23959	0.836387	SNRI + Atyp.
Irritability	Neuroticism	-0.0510139	0.102841	0.619861	0.950265	0.748698	1.15183	0.785344	SNRI + Atyp.
Irritability	Anxiety	-0.137387	0.106365	0.196476	0.871633	0.663157	1.08011	0.447833	SNRI + Atyp.
Irritability	AD response non-remission	-0.20103	0.0988875	0.0420616	0.817888	0.624069	1.01171	0.173195	SNRI + Atyp.
Mood changes	Schizophrenia	0.142064	0.0822428	0.0841002	1.15265	0.991455	1.31385	0.26786	SNRI + Atyp.
Mood changes	AD response improvement	0.106379	0.0809855	0.188994	1.11224	0.953512	1.27098	0.440986	SNRI + Atyp.
Mood changes	Major depressive disorder	0.0573721	0.0817955	0.483048	1.05905	0.898731	1.21937	0.704436	SNRI + Atyp.
Mood changes	Bipolar disorder	0.0510721	0.0906813	0.573296	1.0524	0.874663	1.23013	0.75822	SNRI + Atyp.
Mood changes	Attention-deficit disorder	0.00927034	0.082705	0.910753	1.00931	0.847212	1.17142	0.954634	SNRI + Atyp.
Mood changes	Anxiety	-0.0208994	0.0878457	0.81195	0.979317	0.80714	1.15149	0.910972	SNRI + Atyp.
Mood changes	Neuroticism	-0.0531574	0.0842353	0.528003	0.948231	0.78313	1.11333	0.726386	SNRI + Atyp.
Mood changes	AD response non-remission	-0.135873	0.0809384	0.0932067	0.872954	0.714314	1.03159	0.279261	SNRI + Atyp.
Nausea	Neuroticism	0.0754581	0.0448957	0.0928134	1.07838	0.990382	1.16637	0.279261	SNRI + Atyp.
Nausea	Anxiety	0.0659438	0.0469555	0.160203	1.06817	0.976134	1.1602	0.418121	SNRI + Atyp.
Nausea	Major depressive disorder	0.0294806	0.0446448	0.509037	1.02992	0.942416	1.11742	0.710248	SNRI + Atyp.
Nausea	AD response improvement	0.0241866	0.0433389	0.576789	1.02448	0.939537	1.10943	0.75822	SNRI + Atyp.
Nausea	Schizophrenia	0.0239053	0.0454728	0.599093	1.02419	0.935067	1.11332	0.774808	SNRI + Atyp.
Nausea	Attention-deficit disorder	0.00840711	0.0440841	0.848756	1.00844	0.922038	1.09485	0.924714	SNRI + Atyp.
Nausea	Bipolar disorder	0.00439885	0.0488866	0.928303	1.00441	0.908591	1.10023	0.958255	SNRI + Atyp.
Nausea	AD response non-remission	-0.00137191	0.0432416	0.97469	0.998629	0.913876	1.08338	0.985246	SNRI + Atyp.
Palpitations	AD response improvement	0.0958942	0.055356	0.083217	1.10064	0.992145	1.20914	0.26786	SNRI + Atyp.
Palpitations	Major depressive disorder	0.0367433	0.0572669	0.521123	1.03743	0.925184	1.14967	0.720565	SNRI + Atyp.
Palpitations	Schizophrenia	0.0257679	0.0586392	0.660349	1.0261	0.91117	1.14104	0.809011	SNRI + Atyp.
Palpitations	Neuroticism	0.00516617	0.0578396	0.928829	1.00518	0.891814	1.11855	0.958255	SNRI + Atyp.
Palpitations	Bipolar disorder	-0.0106979	0.0627687	0.864669	0.989359	0.866333	1.11239	0.936585	SNRI + Atyp.
Palpitations	Anxiety	-0.0298149	0.0598436	0.618333	0.970625	0.853332	1.08792	0.785344	SNRI + Atyp.
Palpitations	Attention-deficit disorder	-0.0315469	0.056155	0.574264	0.968946	0.858882	1.07901	0.75822	SNRI + Atyp.
Palpitations	AD response non-remission	-0.0947429	0.0553917	0.087189	0.909607	0.801039	1.01817	0.275852	SNRI + Atyp.
Sexual dysfunction	Schizophrenia	0.111805	0.0513009	0.0293019	1.11829	1.01775	1.21884	0.133407	SNRI + Atyp.
Sexual dysfunction	Bipolar disorder	0.0972932	0.0551242	0.0775666	1.10218	0.99414	1.21023	0.260104	SNRI + Atyp.
Sexual dysfunction	Anxiety	0.0737825	0.0527657	0.162022	1.07657	0.973152	1.17999	0.418121	SNRI + Atyp.
Sexual dysfunction	Major depressive disorder	0.060103	0.050575	0.234679	1.06195	0.962819	1.16107	0.49221	SNRI + Atyp.
Sexual dysfunction	Neuroticism	0.0382138	0.0506576	0.450636	1.03895	0.939665	1.13824	0.682044	SNRI + Atyp.
Sexual dysfunction	AD response improvement	-0.00747532	0.0488644	0.878413	0.992553	0.896778	1.08833	0.939113	SNRI + Atyp.
Sexual dysfunction	AD response non-remission	-0.0107792	0.048746	0.824991	0.989279	0.893736	1.08482	0.91313	SNRI + Atyp.
Sexual dysfunction	Attention-deficit disorder	-0.0110505	0.0493098	0.822677	0.98901	0.892363	1.08566	0.91313	SNRI + Atyp.
Sleepiness	Major depressive disorder	0.155251	0.0425103	0.000260129	1.16795	1.08463	1.25127	0.00454279	SNRI + Atyp.
Sleepiness	Schizophrenia	0.112725	0.0431138	0.00893356	1.11932	1.03482	1.20383	0.052661	SNRI + Atyp.
Sleepiness	Anxiety	0.079841	0.0443597	0.0718837	1.08311	0.99617	1.17006	0.25003	SNRI + Atyp.
Sleepiness	Neuroticism	0.0627657	0.0425619	0.140295	1.06478	0.981356	1.1482	0.375229	SNRI + Atyp.
Sleepiness	Bipolar disorder	0.0561991	0.0463724	0.225547	1.05781	0.966918	1.1487	0.480252	SNRI + Atyp.
Sleepiness	Attention-deficit disorder	0.0213065	0.0414863	0.607546	1.02154	0.940222	1.10285	0.780335	SNRI + Atyp.
Sleepiness	AD response non-remission	0.0104852	0.0409848	0.798082	1.01054	0.93021	1.09087	0.906235	SNRI + Atyp.
Sleepiness	AD response improvement	-0.0180243	0.0410389	0.660517	0.982137	0.901701	1.06257	0.809011	SNRI + Atyp.
Sweating	Schizophrenia	0.140144	0.0809683	0.0834796	1.15044	0.991741	1.30914	0.26786	SNRI + Atyp.
Sweating	Neuroticism	0.0638683	0.0810163	0.430499	1.06595	0.90716	1.22474	0.676968	SNRI + Atyp.
Sweating	AD response non-remission	0.0635688	0.0783523	0.417182	1.06563	0.912062	1.2192	0.665589	SNRI + Atyp.
Sweating	Major depressive disorder	0.0542969	0.0797278	0.495853	1.0558	0.899532	1.21206	0.706909	SNRI + Atyp.
Sweating	Bipolar disorder	0.0511289	0.0879501	0.561011	1.05246	0.880076	1.22484	0.751592	SNRI + Atyp.
Sweating	Anxiety	0.0139154	0.0843121	0.868907	1.01401	0.848761	1.17926	0.939113	SNRI + Atyp.
Sweating	AD response improvement	-0.00908279	0.0783516	0.907713	0.990958	0.837389	1.14453	0.954634	SNRI + Atyp.
Sweating	Attention-deficit disorder	-0.0448768	0.0797575	0.573663	0.956115	0.799791	1.11244	0.75822	SNRI + Atyp.
Weight gain	Bipolar disorder	0.0655912	0.043589	0.132385	1.06779	0.982356	1.15322	0.362357	SNRI + Atyp.
Weight gain	Schizophrenia	0.0600739	0.040848	0.141381	1.06191	0.981853	1.14198	0.375229	SNRI + Atyp.
Weight gain	Anxiety	0.0506347	0.041462	0.221998	1.05194	0.970673	1.1332	0.476318	SNRI + Atyp.
Weight gain	Neuroticism	0.0420404	0.0400363	0.293692	1.04294	0.964465	1.12141	0.552872	SNRI + Atyp.
Weight gain	Major depressive disorder	0.0373274	0.0397888	0.348174	1.03803	0.960047	1.11602	0.599853	SNRI + Atyp.
Weight gain	AD response improvement	0.0169324	0.0382859	0.658299	1.01708	0.942036	1.09212	0.809011	SNRI + Atyp.
Weight gain	Attention-deficit disorder	-0.0113044	0.0387534	0.770516	0.988759	0.912803	1.06472	0.88239	SNRI + Atyp.
Weight gain	AD response non-remission	-0.0229918	0.038323	0.548541	0.97727	0.902157	1.05238	0.746761	SNRI + Atyp.
Weight loss	Schizophrenia	0.138547	0.0941789	0.141264	1.1486	0.964013	1.33319	0.375229	SNRI + Atyp.
Weight loss	AD response non-remission	0.0660543	0.0903134	0.464541	1.06828	0.89127	1.2453	0.691856	SNRI + Atyp.
Weight loss	Bipolar disorder	0.034512	0.101017	0.732617	1.03511	0.837122	1.23311	0.852942	SNRI + Atyp.
Weight loss	Neuroticism	-0.0135987	0.0922685	0.88283	0.986493	0.805647	1.16734	0.939113	SNRI + Atyp.
Weight loss	Attention-deficit disorder	-0.0554027	0.0925621	0.549475	0.946104	0.764682	1.12753	0.746761	SNRI + Atyp.
Weight loss	Major depressive disorder	-0.105956	0.0930371	0.254762	0.899464	0.717111	1.08182	0.51135	SNRI + Atyp.
Weight loss	Anxiety	-0.147257	0.0971701	0.129657	0.863072	0.672619	1.05353	0.359446	SNRI + Atyp.
Weight loss	AD response improvement	-0.195243	0.0905737	0.0311132	0.822635	0.645111	1.00016	0.138281	SNRI + Atyp.
Agitation	Anxiety	0.204456	0.0691264	0.00309931	1.22686	1.09137	1.36235	0.0244452	SSRI
Agitation	Major depressive disorder	0.15651	0.0676551	0.0207029	1.16942	1.03682	1.30203	0.103804	SSRI
Agitation	Schizophrenia	0.139174	0.0681313	0.0410789	1.14932	1.01579	1.28286	0.170402	SSRI
Agitation	Bipolar disorder	0.108546	0.0726931	0.13538	1.11466	0.972178	1.25714	0.364486	SSRI
Agitation	Neuroticism	0.0525331	0.0659084	0.425415	1.05394	0.924757	1.18312	0.676797	SSRI
Agitation	AD response non-remission	0.00610059	0.0628637	0.922691	1.00612	0.882906	1.12933	0.958255	SSRI
Agitation	Attention-deficit disorder	-0.0662099	0.0634645	0.296829	0.935934	0.811544	1.06032	0.552872	SSRI
Agitation	AD response improvement	-0.0748015	0.0628531	0.234007	0.927928	0.804736	1.05112	0.49221	SSRI
Anxiety	Anxiety	0.293776	0.102822	0.00427489	1.34148	1.13995	1.54301	0.0306915	SSRI
Anxiety	Neuroticism	0.111527	0.0975243	0.252798	1.11798	0.926836	1.30913	0.511335	SSRI
Anxiety	Major depressive disorder	0.10322	0.097976	0.292101	1.10874	0.916702	1.30077	0.552872	SSRI
Anxiety	Bipolar disorder	0.0924533	0.107246	0.388651	1.09686	0.88666	1.30706	0.640131	SSRI
Anxiety	Schizophrenia	0.0881718	0.0988935	0.372616	1.09218	0.898345	1.28601	0.62288	SSRI
Anxiety	AD response non-remission	0.0610496	0.0929285	0.511212	1.06295	0.880812	1.24509	0.710369	SSRI
Anxiety	Attention-deficit disorder	0.0203383	0.0937975	0.828339	1.02055	0.836704	1.20439	0.91313	SSRI
Anxiety	AD response improvement	-0.0889615	0.0932894	0.340282	0.914881	0.732034	1.09773	0.594541	SSRI
Any side effect	Schizophrenia	0.157801	0.0223871	1.80514e-12	1.17093	1.12705	1.21481	3.3696e-10	SSRI
Any side effect	Major depressive disorder	0.149585	0.0219742	9.9431e-12	1.16135	1.11828	1.20442	1.39203e-09	SSRI
Any side effect	Bipolar disorder	0.131285	0.0238432	3.6672e-08	1.14029	1.09356	1.18703	2.56704e-06	SSRI
Any side effect	Neuroticism	0.0848906	0.0217613	9.58011e-05	1.0886	1.04595	1.13125	0.00214595	SSRI
Any side effect	Anxiety	0.0598509	0.0225457	0.00793908	1.06168	1.01749	1.10587	0.0483248	SSRI
Any side effect	AD response improvement	0.0339955	0.0207264	0.100964	1.03458	0.993956	1.0752	0.299151	SSRI
Any side effect	Attention-deficit disorder	0.0330505	0.0209121	0.114004	1.0336	0.992615	1.07459	0.330789	SSRI
Any side effect	AD response non-remission	-0.0254215	0.0206514	0.21833	0.974899	0.934422	1.01538	0.472017	SSRI
Cardiometabolic	Major depressive disorder	0.137623	0.0275782	6.02915e-07	1.14754	1.09349	1.2016	2.8136e-05	SSRI
Cardiometabolic	Neuroticism	0.0938007	0.0270714	0.00053036	1.09834	1.04528	1.1514	0.00707146	SSRI
Cardiometabolic	Schizophrenia	0.088746	0.0278822	0.00145814	1.0928	1.03815	1.14745	0.0136093	SSRI
Cardiometabolic	Bipolar disorder	0.0772576	0.0296895	0.00926312	1.08032	1.02213	1.13851	0.0540349	SSRI
Cardiometabolic	Anxiety	0.0563828	0.0281051	0.0448413	1.058	1.00292	1.11309	0.179606	SSRI
Cardiometabolic	AD response improvement	0.0355337	0.0257955	0.168353	1.03617	0.985613	1.08673	0.425572	SSRI
Cardiometabolic	Attention-deficit disorder	0.0297824	0.0261164	0.254132	1.03023	0.979042	1.08142	0.51135	SSRI
Cardiometabolic	AD response non-remission	-0.0264132	0.0257692	0.305366	0.973933	0.923425	1.02444	0.557019	SSRI
Constipation	Schizophrenia	0.208586	0.0662916	0.00165242	1.23193	1.102	1.36187	0.0149251	SSRI
Constipation	Neuroticism	0.181698	0.0639371	0.00448565	1.19925	1.07394	1.32457	0.031797	SSRI
Constipation	Major depressive disorder	0.148709	0.0654884	0.0231613	1.16033	1.03198	1.28869	0.111813	SSRI
Constipation	Anxiety	0.131077	0.0664326	0.0484867	1.14006	1.00985	1.27026	0.188559	SSRI
Constipation	Bipolar disorder	0.0908294	0.0703595	0.196727	1.09508	0.957178	1.23299	0.447833	SSRI
Constipation	Attention-deficit disorder	0.0753088	0.0617927	0.222945	1.07822	0.957103	1.19933	0.476524	SSRI
Constipation	AD response improvement	0.0257233	0.0608915	0.672701	1.02606	0.90671	1.1454	0.817163	SSRI
Constipation	AD response non-remission	-0.0511802	0.0608982	0.400671	0.950107	0.830747	1.06947	0.647499	SSRI
Diarrhoea	Major depressive disorder	0.0583049	0.0581193	0.315768	1.06004	0.946124	1.17395	0.568585	SSRI
Diarrhoea	Bipolar disorder	0.018851	0.0626175	0.763377	1.01903	0.8963	1.14176	0.877805	SSRI
Diarrhoea	Attention-deficit disorder	-0.00738891	0.0553218	0.893749	0.992638	0.884208	1.10107	0.94256	SSRI
Diarrhoea	AD response improvement	-0.00798265	0.054532	0.883618	0.992049	0.885166	1.09893	0.939113	SSRI
Diarrhoea	Anxiety	-0.0251555	0.0591361	0.670557	0.975158	0.859251	1.09107	0.816331	SSRI
Diarrhoea	AD response non-remission	-0.0398145	0.0545865	0.465768	0.960968	0.853978	1.06796	0.691856	SSRI
Diarrhoea	Schizophrenia	-0.0522698	0.0597121	0.381376	0.949073	0.832037	1.06611	0.630002	SSRI
Diarrhoea	Neuroticism	-0.12601	0.0577407	0.0290847	0.881606	0.768435	0.994778	0.133407	SSRI
Dizziness	Schizophrenia	0.191228	0.0904768	0.0345527	1.21074	1.0334	1.38807	0.147706	SSRI
Dizziness	AD response non-remission	0.179003	0.0848609	0.0349124	1.19602	1.0297	1.36235	0.148113	SSRI
Dizziness	Major depressive disorder	0.00766609	0.0883776	0.930876	1.0077	0.834475	1.18092	0.958255	SSRI
Dizziness	Bipolar disorder	-0.0344669	0.096614	0.72128	0.96612	0.776757	1.15548	0.848564	SSRI
Dizziness	Neuroticism	-0.0441162	0.0880563	0.616371	0.956843	0.784252	1.12943	0.785344	SSRI
Dizziness	Anxiety	-0.0621581	0.0913228	0.496098	0.939734	0.760742	1.11873	0.706909	SSRI
Dizziness	AD response improvement	-0.0716621	0.0849354	0.398823	0.930845	0.764372	1.09732	0.647499	SSRI
Dizziness	Attention-deficit disorder	-0.111	0.0864006	0.198893	0.894939	0.725594	1.06428	0.450931	SSRI
Dry mouth	Anxiety	0.109819	0.037565	0.00346191	1.11608	1.04245	1.1897	0.0263402	SSRI
Dry mouth	Bipolar disorder	0.091608	0.039645	0.020849	1.09594	1.01823	1.17364	0.103804	SSRI
Dry mouth	Major depressive disorder	0.0766617	0.036697	0.036704	1.07968	1.00775	1.1516	0.15339	SSRI
Dry mouth	Schizophrenia	0.0499222	0.0371628	0.179162	1.05119	0.97835	1.12403	0.435205	SSRI
Dry mouth	AD response improvement	0.03894	0.0344363	0.258147	1.03971	0.972213	1.1072	0.51551	SSRI
Dry mouth	Neuroticism	0.0342659	0.0360823	0.342286	1.03486	0.964138	1.10558	0.594541	SSRI
Dry mouth	AD response non-remission	-0.0364742	0.0343659	0.288532	0.964183	0.896826	1.03154	0.55146	SSRI
Dry mouth	Attention-deficit disorder	-0.0377246	0.034822	0.27865	0.962978	0.894727	1.03123	0.541407	SSRI
Headache	Schizophrenia	0.0935043	0.0381486	0.0142439	1.09802	1.02324	1.17279	0.0766978	SSRI
Headache	Neuroticism	0.0873757	0.0370477	0.0183506	1.09131	1.01869	1.16392	0.0935349	SSRI
Headache	Major depressive disorder	0.0700799	0.0376761	0.0628769	1.07259	0.998749	1.14644	0.227168	SSRI
Headache	Bipolar disorder	0.0626317	0.0406866	0.123715	1.06463	0.984889	1.14438	0.344678	SSRI
Headache	Anxiety	0.0551652	0.0384733	0.151614	1.05672	0.981307	1.13212	0.400489	SSRI
Headache	Attention-deficit disorder	0.0247705	0.0359023	0.490232	1.02508	0.954711	1.09545	0.706909	SSRI
Headache	AD response improvement	0.0158117	0.0353054	0.654257	1.01594	0.946739	1.08514	0.809011	SSRI
Headache	AD response non-remission	0.0155366	0.0353513	0.660305	1.01566	0.946369	1.08495	0.809011	SSRI
Inc. blood pressure	Major depressive disorder	0.115762	0.0865673	0.181143	1.12273	0.953056	1.2924	0.435205	SSRI
Inc. blood pressure	AD response improvement	0.107636	0.0815387	0.186816	1.11364	0.953826	1.27346	0.440986	SSRI
Inc. blood pressure	Neuroticism	0.020334	0.0876226	0.816489	1.02054	0.848802	1.19228	0.91183	SSRI
Inc. blood pressure	Anxiety	-0.019221	0.0884749	0.828015	0.980963	0.807552	1.15437	0.91313	SSRI
Inc. blood pressure	Schizophrenia	-0.0264121	0.0901154	0.769452	0.973934	0.797307	1.15056	0.88239	SSRI
Inc. blood pressure	Attention-deficit disorder	-0.0421946	0.082499	0.609031	0.958683	0.796985	1.12038	0.780452	SSRI
Inc. blood pressure	Bipolar disorder	-0.0529559	0.0932193	0.569982	0.948422	0.765712	1.13113	0.75817	SSRI
Inc. blood pressure	AD response non-remission	-0.0542842	0.081146	0.503515	0.947163	0.788117	1.10621	0.710234	SSRI
Insomnia	Anxiety	0.131518	0.0411639	0.00139837	1.14056	1.05988	1.22124	0.0136093	SSRI
Insomnia	Major depressive disorder	0.107237	0.0400306	0.00738677	1.1132	1.03474	1.19166	0.0470067	SSRI
Insomnia	Bipolar disorder	0.102899	0.0434692	0.0179245	1.10838	1.02318	1.19358	0.0935349	SSRI
Insomnia	Schizophrenia	0.0989712	0.0403383	0.0141461	1.10403	1.02497	1.1831	0.0766978	SSRI
Insomnia	Neuroticism	0.0386875	0.0392993	0.324903	1.03945	0.962419	1.11647	0.575777	SSRI
Insomnia	AD response improvement	0.0204055	0.0375978	0.587315	1.02062	0.946923	1.09431	0.763311	SSRI
Insomnia	Attention-deficit disorder	-0.0236836	0.0381484	0.534713	0.976595	0.901824	1.05137	0.732126	SSRI
Insomnia	AD response non-remission	-0.0494819	0.0376562	0.188831	0.951722	0.877916	1.02553	0.440986	SSRI
Mood changes	Anxiety	0.141741	0.100644	0.159032	1.15228	0.955015	1.34954	0.418113	SSRI
Mood changes	Schizophrenia	0.126395	0.0945712	0.181385	1.13473	0.94937	1.32009	0.435205	SSRI
Mood changes	Major depressive disorder	0.105194	0.0943364	0.264812	1.11093	0.926026	1.29582	0.525868	SSRI
Mood changes	AD response non-remission	0.0291701	0.092001	0.751196	1.0296	0.849278	1.20992	0.867361	SSRI
Mood changes	Neuroticism	0.0084421	0.0957919	0.929774	1.00848	0.820726	1.19623	0.958255	SSRI
Mood changes	AD response improvement	-0.0223832	0.0920826	0.807946	0.977865	0.797384	1.15835	0.909933	SSRI
Mood changes	Bipolar disorder	-0.0781077	0.105929	0.460902	0.924865	0.717245	1.13248	0.690121	SSRI
Mood changes	Attention-deficit disorder	-0.200559	0.0936749	0.0322733	0.818273	0.634671	1.00188	0.140101	SSRI
Nausea	Schizophrenia	0.114842	0.0303267	0.000152572	1.1217	1.06226	1.18114	0.00305144	SSRI
Nausea	Anxiety	0.105167	0.0306355	0.000597297	1.1109	1.05085	1.17094	0.00760197	SSRI
Nausea	Bipolar disorder	0.102949	0.0323343	0.00145312	1.10843	1.04506	1.17181	0.0136093	SSRI
Nausea	Major depressive disorder	0.0921185	0.0298863	0.00205407	1.09649	1.03792	1.15507	0.0178714	SSRI
Nausea	Neuroticism	0.0788204	0.0294145	0.00737009	1.08201	1.02436	1.13966	0.0470067	SSRI
Nausea	Attention-deficit disorder	0.0257451	0.0284568	0.36562	1.02608	0.970304	1.08185	0.618473	SSRI
Nausea	AD response non-remission	-0.0126227	0.0280465	0.652665	0.987457	0.932486	1.04243	0.809011	SSRI
Nausea	AD response improvement	-0.0131426	0.028036	0.639229	0.986943	0.931993	1.04189	0.799037	SSRI
Palpitations	Major depressive disorder	0.136812	0.0403415	0.000695504	1.14661	1.06754	1.22568	0.00846701	SSRI
Palpitations	Neuroticism	0.0857018	0.0395263	0.030142	1.08948	1.01201	1.16695	0.135036	SSRI
Palpitations	Schizophrenia	0.0763289	0.0407531	0.061074	1.07932	0.999441	1.15919	0.222087	SSRI
Palpitations	Bipolar disorder	0.0586107	0.0435097	0.177958	1.06036	0.975083	1.14564	0.435205	SSRI
Palpitations	Anxiety	0.0511765	0.0410922	0.212982	1.05251	0.971968	1.13305	0.466458	SSRI
Palpitations	AD response improvement	0.0258979	0.0377072	0.4922	1.02624	0.95233	1.10014	0.706909	SSRI
Palpitations	Attention-deficit disorder	-0.00124381	0.0383889	0.974153	0.998757	0.923515	1.074	0.985246	SSRI
Palpitations	AD response non-remission	-0.025841	0.0377959	0.494167	0.97449	0.90041	1.04857	0.706909	SSRI
Rash	Neuroticism	0.187637	0.0845826	0.0265284	1.2064	1.04061	1.37218	0.124839	SSRI
Rash	AD response improvement	0.110518	0.0816257	0.17575	1.11686	0.95687	1.27684	0.435205	SSRI
Rash	Schizophrenia	0.0952709	0.0875403	0.276459	1.09996	0.928378	1.27154	0.539432	SSRI
Rash	Major depressive disorder	0.0858572	0.0861945	0.319208	1.08965	0.92071	1.25859	0.570487	SSRI
Rash	Anxiety	0.0567384	0.088259	0.520314	1.05838	0.885391	1.23137	0.720565	SSRI
Rash	Attention-deficit disorder	-0.00122596	0.0828321	0.988191	0.998775	0.836424	1.16113	0.993514	SSRI
Rash	Bipolar disorder	-0.00170969	0.0931609	0.985358	0.998292	0.815696	1.18089	0.992447	SSRI
Rash	AD response non-remission	-0.02142	0.0816498	0.79306	0.978808	0.818774	1.13884	0.903431	SSRI
Sexual dysfunction	Bipolar disorder	0.0991495	0.0323104	0.00215021	1.10423	1.0409	1.16756	0.0182442	SSRI
Sexual dysfunction	Major depressive disorder	0.0927581	0.0298559	0.00189088	1.0972	1.03868	1.15571	0.0168078	SSRI
Sexual dysfunction	AD response improvement	0.0484487	0.0280552	0.0841846	1.04964	0.994653	1.10463	0.26786	SSRI
Sexual dysfunction	Attention-deficit disorder	0.0466799	0.0283002	0.0990542	1.04779	0.992318	1.10326	0.295055	SSRI
Sexual dysfunction	Schizophrenia	0.0347254	0.030242	0.250866	1.03534	0.976061	1.09461	0.510854	SSRI
Sexual dysfunction	Neuroticism	0.0297109	0.0293795	0.311882	1.03016	0.972573	1.08774	0.565223	SSRI
Sexual dysfunction	Anxiety	0.0203705	0.0305711	0.505199	1.02058	0.96066	1.0805	0.710234	SSRI
Sexual dysfunction	AD response non-remission	-0.0192449	0.0280013	0.491903	0.980939	0.926057	1.03582	0.706909	SSRI
Sleepiness	Major depressive disorder	0.145473	0.0338575	1.73417e-05	1.15659	1.09023	1.22295	0.000571256	SSRI
Sleepiness	Neuroticism	0.127704	0.0334017	0.000131687	1.13622	1.07075	1.20168	0.00273129	SSRI
Sleepiness	Schizophrenia	0.126474	0.0342075	0.000217934	1.13482	1.06777	1.20187	0.0040681	SSRI
Sleepiness	Anxiety	0.0913942	0.0347948	0.00862278	1.0957	1.0275	1.1639	0.0513697	SSRI
Sleepiness	Attention-deficit disorder	0.0448773	0.0322411	0.163944	1.0459	0.982707	1.10909	0.421141	SSRI
Sleepiness	AD response improvement	0.0397259	0.0318675	0.212546	1.04053	0.978065	1.10299	0.466458	SSRI
Sleepiness	Bipolar disorder	0.036763	0.0366052	0.31523	1.03745	0.965701	1.10919	0.568585	SSRI
Sleepiness	AD response non-remission	-0.00180859	0.0318481	0.954714	0.998193	0.935771	1.06062	0.973843	SSRI
Sweating	Major depressive disorder	0.204865	0.097477	0.0355821	1.22736	1.0363	1.41841	0.149819	SSRI
Sweating	Schizophrenia	0.173582	0.0987541	0.0787961	1.18956	0.996	1.38312	0.262654	SSRI
Sweating	Anxiety	0.137504	0.102393	0.179305	1.14741	0.946715	1.3481	0.435205	SSRI
Sweating	Neuroticism	0.0926334	0.0991725	0.350271	1.09706	0.902681	1.29144	0.599853	SSRI
Sweating	AD response non-remission	0.0882672	0.0930052	0.342592	1.09228	0.90999	1.27457	0.594541	SSRI
Sweating	Attention-deficit disorder	0.00998091	0.0942541	0.915667	1.01003	0.825293	1.19477	0.954885	SSRI
Sweating	Bipolar disorder	-0.0118159	0.108511	0.913289	0.988254	0.775572	1.20094	0.954634	SSRI
Sweating	AD response improvement	-0.0432447	0.0929864	0.641885	0.957677	0.775424	1.13993	0.800569	SSRI
Weight gain	Major depressive disorder	0.141087	0.0326684	1.56912e-05	1.15152	1.08749	1.21555	0.000549191	SSRI
Weight gain	Schizophrenia	0.110154	0.0330282	0.000852541	1.11645	1.05171	1.18119	0.00994631	SSRI
Weight gain	Neuroticism	0.0975742	0.0319733	0.00227516	1.10249	1.03983	1.16516	0.0190163	SSRI
Weight gain	Bipolar disorder	0.0801243	0.0350691	0.0223271	1.08342	1.01469	1.15216	0.108723	SSRI
Weight gain	Anxiety	0.0590671	0.0332187	0.0753826	1.06085	0.995738	1.12595	0.257404	SSRI
Weight gain	Attention-deficit disorder	0.0500935	0.0308008	0.103871	1.05137	0.991	1.11174	0.305269	SSRI
Weight gain	AD response improvement	0.0416669	0.0304621	0.171366	1.04255	0.982841	1.10225	0.428415	SSRI
Weight gain	AD response non-remission	-0.0351812	0.0304282	0.247599	0.96543	0.905791	1.02507	0.507895	SSRI
Weight loss	Anxiety	0.178195	0.0578672	0.00207436	1.19506	1.08164	1.30848	0.0178714	SSRI
Weight loss	Schizophrenia	0.157102	0.0574257	0.00622383	1.17012	1.05756	1.28267	0.0408616	SSRI
Weight loss	Major depressive disorder	0.1069	0.056792	0.0597941	1.11282	1.00151	1.22414	0.218854	SSRI
Weight loss	Neuroticism	0.0334216	0.0556214	0.547923	1.03399	0.924968	1.143	0.746761	SSRI
Weight loss	AD response non-remission	0.0131091	0.0528628	0.804147	1.0132	0.909584	1.11681	0.909742	SSRI
Weight loss	Bipolar disorder	-0.0126442	0.0609723	0.835717	0.987435	0.86793	1.10694	0.91934	SSRI
Weight loss	Attention-deficit disorder	-0.0204597	0.0538228	0.703849	0.979748	0.874256	1.08524	0.838629	SSRI
Weight loss	AD response improvement	-0.0466633	0.0526137	0.375131	0.954409	0.851286	1.05753	0.625218	SSRI
Any side effect	Schizophrenia	0.242901	0.057281	2.23001e-05	1.27494	1.16267	1.38721	0.000657265	TCA
Any side effect	Anxiety	0.205002	0.0561501	0.000261254	1.22753	1.11747	1.33758	0.00454279	TCA
Any side effect	Bipolar disorder	0.171593	0.0587293	0.00348067	1.18719	1.07208	1.3023	0.0263402	TCA
Any side effect	Major depressive disorder	0.158983	0.054146	0.00332269	1.17232	1.06619	1.27844	0.0258432	TCA
Any side effect	Neuroticism	0.0898346	0.0532571	0.09164	1.09399	0.989609	1.19838	0.279261	TCA
Any side effect	AD response improvement	0.00799748	0.0511721	0.875808	1.00803	0.907732	1.10833	0.939113	TCA
Any side effect	Attention-deficit disorder	-0.0126992	0.0525011	0.80887	0.987381	0.884479	1.09028	0.909933	TCA
Any side effect	AD response non-remission	-0.0426562	0.051913	0.411255	0.958241	0.856491	1.05999	0.658686	TCA
Cardiometabolic	Schizophrenia	0.266264	0.0782594	0.000668147	1.30508	1.15169	1.45847	0.00831471	TCA
Cardiometabolic	Bipolar disorder	0.140881	0.0793697	0.0758987	1.15129	0.995723	1.30685	0.257596	TCA
Cardiometabolic	Major depressive disorder	0.0980002	0.0728356	0.178464	1.10296	0.960205	1.24572	0.435205	TCA
Cardiometabolic	Anxiety	0.0583492	0.0751941	0.43776	1.06009	0.912705	1.20747	0.676968	TCA
Cardiometabolic	Attention-deficit disorder	0.0556908	0.071889	0.438531	1.05727	0.916368	1.19817	0.676968	TCA
Cardiometabolic	AD response improvement	0.0490815	0.0695237	0.480208	1.05031	0.914039	1.18657	0.703618	TCA
Cardiometabolic	Neuroticism	0.0360163	0.0720291	0.617057	1.03667	0.895496	1.17785	0.785344	TCA
Cardiometabolic	AD response non-remission	-0.0239562	0.0705502	0.734186	0.976328	0.83805	1.11461	0.852996	TCA
Constipation	Bipolar disorder	0.361637	0.113142	0.00139191	1.43568	1.21392	1.65744	0.0136093	TCA
Constipation	Anxiety	0.252751	0.106955	0.01812	1.28756	1.07793	1.49719	0.0935349	TCA
Constipation	Schizophrenia	0.199712	0.111582	0.0734824	1.22105	1.00235	1.43975	0.254013	TCA
Constipation	Major depressive disorder	0.133319	0.102842	0.194855	1.14261	0.941045	1.34418	0.447833	TCA
Constipation	AD response non-remission	0.129016	0.0995797	0.195112	1.13771	0.942532	1.33288	0.447833	TCA
Constipation	Neuroticism	0.119448	0.1026	0.24434	1.12687	0.925778	1.32797	0.506271	TCA
Constipation	AD response improvement	-0.0235822	0.0976608	0.80919	0.976694	0.785279	1.16811	0.909933	TCA
Constipation	Attention-deficit disorder	-0.0777201	0.100922	0.441238	0.925223	0.727417	1.12303	0.676968	TCA
Dry mouth	Neuroticism	0.135266	0.0678879	0.0463176	1.14484	1.01178	1.2779	0.183089	TCA
Dry mouth	Anxiety	0.130665	0.0703657	0.0633188	1.13959	1.00167	1.2775	0.227298	TCA
Dry mouth	Schizophrenia	0.109671	0.0729443	0.132714	1.11591	0.97294	1.25888	0.362357	TCA
Dry mouth	Major depressive disorder	0.0807014	0.0683975	0.238045	1.08405	0.949988	1.21811	0.497407	TCA
Dry mouth	AD response improvement	0.049617	0.0647051	0.443191	1.05087	0.924046	1.17769	0.677758	TCA
Dry mouth	Bipolar disorder	0.0142568	0.073602	0.846409	1.01436	0.870099	1.15862	0.923956	TCA
Dry mouth	AD response non-remission	-0.0561483	0.0656661	0.392519	0.945399	0.816693	1.0741	0.644606	TCA
Dry mouth	Attention-deficit disorder	-0.0827326	0.0666195	0.214285	0.920597	0.790023	1.05117	0.466458	TCA
Palpitations	Schizophrenia	0.218416	0.114496	0.0564386	1.2441	1.01969	1.46852	0.213552	TCA
Palpitations	Attention-deficit disorder	0.0663031	0.105378	0.529224	1.06855	0.862009	1.27509	0.726386	TCA
Palpitations	AD response improvement	0.0553037	0.102231	0.58853	1.05686	0.856489	1.25723	0.763311	TCA
Palpitations	Anxiety	0.0213056	0.109981	0.846395	1.02153	0.805972	1.2371	0.923956	TCA
Palpitations	Neuroticism	-0.0789535	0.107693	0.463477	0.924083	0.713004	1.13516	0.691856	TCA
Palpitations	AD response non-remission	-0.111768	0.104145	0.283186	0.894252	0.690127	1.09838	0.546756	TCA
Palpitations	Bipolar disorder	-0.119101	0.115416	0.302105	0.887718	0.661502	1.11393	0.552872	TCA
Palpitations	Major depressive disorder	-0.122869	0.105686	0.244999	0.88438	0.677235	1.09152	0.506271	TCA
Sleepiness	Schizophrenia	0.23082	0.0715146	0.00124839	1.25963	1.11946	1.3998	0.0129462	TCA
Sleepiness	Bipolar disorder	0.205228	0.0729056	0.00487806	1.2278	1.08491	1.3707	0.0337249	TCA
Sleepiness	Major depressive disorder	0.133652	0.0671113	0.0464263	1.143	1.01146	1.27453	0.183089	TCA
Sleepiness	Anxiety	0.11238	0.069148	0.104118	1.11894	0.983408	1.25447	0.305269	TCA
Sleepiness	AD response improvement	0.100429	0.0641164	0.117266	1.10565	0.979977	1.23131	0.334016	TCA
Sleepiness	Neuroticism	0.0440778	0.0660129	0.504316	1.04506	0.915678	1.17445	0.710234	TCA
Sleepiness	Attention-deficit disorder	-0.0320305	0.0658234	0.626533	0.968477	0.839463	1.09749	0.792005	TCA
Sleepiness	AD response non-remission	-0.0828496	0.0647796	0.200916	0.92049	0.793522	1.04746	0.453038	TCA
Weight gain	Schizophrenia	0.280642	0.0940053	0.0028322	1.32398	1.13973	1.50823	0.0226576	TCA
Weight gain	Major depressive disorder	0.245737	0.0882595	0.00536505	1.27856	1.10557	1.45155	0.0366393	TCA
Weight gain	Bipolar disorder	0.235282	0.0956812	0.0139316	1.26527	1.07773	1.4528	0.0764874	TCA
Weight gain	Neuroticism	0.134466	0.0859019	0.117502	1.14393	0.975558	1.31229	0.334016	TCA
Weight gain	AD response improvement	0.0701436	0.0835592	0.401218	1.07266	0.908886	1.23644	0.647499	TCA
Weight gain	Anxiety	0.0645901	0.0898881	0.472411	1.06672	0.890541	1.2429	0.699868	TCA
Weight gain	Attention-deficit disorder	0.0199619	0.0864513	0.81739	1.02016	0.850718	1.18961	0.91183	TCA
Weight gain	AD response non-remission	-0.049214	0.0844838	0.560212	0.951977	0.786389	1.11757	0.751592	TCA
CI—confidence interval; Dec- decreased; FDR—False discovery rate; Inc- increased; OR—odds ratio; PGS—polygenic score; SNRI+Atyp. — serotonin-norepinephrine reuptake inhibitor and atypical antidepressant; SSRI—selective serotonin reuptake inhibitor; Std—standard; TCA—tricyclic antidepressant. * FDR-corrected p.value < 0.05. Estimates are not reported for side effects with N < 100 cases for a given…
