# Supplementary material for: Genetic influences on antidepressant side effects: a CYP2C19 gene variation and polygenic risk study in the Estonian Biobank
Source: Eur J Hum Genet. 2025 Jun 27;33(10):1376–85. doi: 10.1038/s41431-025-01894-x (PMC12480030; doi:10.1038/s41431-025-01894-x)
Supplement: Supplementary file 10 — Supplementary Table 8 [file 41431_2025_1894_MOESM10_ESM.xlsx]

## Sheet: S8
Supplementary Table 8. Forward regression model associations between a PGS for psychiatric traits and side effects across antidepressant drug classes among 13,729 antidepressant users.
Side effect	PGS	Model type	Estimate	Std error	P-value	OR	95%CI lower	95%CI upper	FDR-corrected p-value	Drug class
Agitation	Anxiety	Baseline	0.221402	0.0615827	0.000324155	1.24782	1.12712	1.36853	0.00321938	All
Anxiety	Anxiety	Baseline	0.290157	0.0835045	0.000511333	1.33664	1.17297	1.50031	0.00478134	All
Any side effect	Major depressive disorder	Model with SCZ, MDD	0.1314	0.0198002	3.21702e-11	1.14042	1.10162	1.17923	2.84706e-09	All
Any side effect	Schizophrenia	Model with SCZ, MDD	0.138208	0.0197017	2.29932e-12	1.14821	1.1096	1.18683	2.7132e-10	All
Cardiometabolic	Major depressive disorder	Model with MDD, SCZ	0.109252	0.0233362	2.84591e-06	1.11544	1.0697	1.16118	7.19228e-05	All
Cardiometabolic	Schizophrenia	Model with MDD, SCZ	0.0768894	0.0231509	0.000896229	1.07992	1.03455	1.1253	0.00693618	All
Constipation	Schizophrenia	Baseline	0.129928	0.0471416	0.00584918	1.13875	1.04635	1.23114	0.0279812	All
Drowsiness	Major depressive disorder	Model with MDD, SCZ	0.321659	0.0834611	0.000116206	1.37941	1.21583	1.543	0.00152358	All
Drowsiness	Schizophrenia	Model with MDD, SCZ	0.237965	0.0825186	0.00392948	1.26866	1.10693	1.4304	0.0204564	All
Dry mouth	Anxiety	Baseline	0.0848668	0.0295741	0.00410955	1.08857	1.03061	1.14654	0.0210838	All
Headache	Major depressive disorder	Baseline	0.104907	0.0316018	0.000901311	1.11061	1.04867	1.17255	0.00693618	All
Insomnia	Major depressive disorder	Baseline	0.100808	0.0337405	0.00281051	1.10606	1.03993	1.1722	0.016171	All
Irritability	Schizophrenia	Baseline	0.222497	0.0800836	0.00546426	1.24919	1.09223	1.40616	0.0264979	All
Nausea	Schizophrenia	Model with ANX, SCZ	0.077389	0.0265142	0.0035141	1.08046	1.02849	1.13243	0.018567	All
Nausea	Anxiety	Model with ANX, SCZ	0.109177	0.0271808	5.90174e-05	1.11536	1.06209	1.16863	0.000835686	All
Palpitations	Major depressive disorder	Baseline	0.115385	0.0332164	0.000513251	1.12231	1.0572	1.18741	0.00478134	All
Sexual dysfunction	Major depressive disorder	Model with MDD, BIP	0.09516	0.0284141	0.000810905	1.09983	1.04414	1.15553	0.0065241	All
Sexual dysfunction	Bipolar disorder	Model with MDD, BIP	0.0920355	0.0304096	0.00247377	1.0964	1.0368	1.15601	0.0145953	All
Sleepiness	Major depressive disorder	Model with MDD, SCZ	0.131204	0.0269579	1.13301e-06	1.1402	1.08736	1.19304	3.08527e-05	All
Sleepiness	Schizophrenia	Model with MDD, SCZ	0.115053	0.0267506	1.70076e-05	1.12193	1.0695	1.17436	0.000279044	All
Weight gain	Major depressive disorder	Model with MDD, SCZ	0.123758	0.0267186	3.6231e-06	1.13174	1.07937	1.18411	8.01611e-05	All
Weight gain	Schizophrenia	Model with MDD, SCZ	0.0863584	0.026466	0.00110244	1.0902	1.03832	1.14207	0.00796458	All
Weight loss	Schizophrenia	Baseline	0.157719	0.0495407	0.00145446	1.17084	1.07374	1.26794	0.00936144	All
Any side effect	Major depressive disorder	Model with MDD, SCZ	0.114152	0.0310648	0.000238193	1.12092	1.06004	1.18181	0.00272001	SNRI + Atyp.
Any side effect	Schizophrenia	Model with MDD, SCZ	0.10079	0.0311601	0.00121821	1.10604	1.04497	1.16712	0.00845582	SNRI + Atyp.
Dry mouth	Schizophrenia	Baseline	0.13908	0.0493053	0.00479043	1.14922	1.05258	1.24585	0.0238847	SNRI + Atyp.
Inc. blood pressure	AD response non-remission	Baseline	-0.322921	0.0898849	0.000327394	0.724031	0.547857	0.900206	0.00321938	SNRI + Atyp.
Irritability	Schizophrenia	Baseline	0.272881	0.102629	0.00783927	1.31374	1.11259	1.5149	0.0365145	SNRI + Atyp.
Sleepiness	Major depressive disorder	Baseline	0.155251	0.0425103	0.000260129	1.16795	1.08463	1.25127	0.00279048	SNRI + Atyp.
Agitation	Anxiety	Baseline	0.204456	0.0691264	0.00309931	1.22686	1.09137	1.36235	0.0170399	SSRI
Anxiety	Anxiety	Baseline	0.293776	0.102822	0.00427489	1.34148	1.13995	1.54301	0.0216187	SSRI
Any side effect	Major depressive disorder	Model with SCZ, MDD	0.129134	0.0226604	1.20744e-08	1.13784	1.09343	1.18226	5.34292e-07	SSRI
Any side effect	Schizophrenia	Model with SCZ, MDD	0.137994	0.0226824	1.17395e-09	1.14797	1.10351	1.19243	8.31153e-08	SSRI
Cardiometabolic	Major depressive disorder	Baseline	0.137623	0.0275782	6.02915e-07	1.14754	1.09349	1.2016	1.94029e-05	SSRI
Constipation	Neuroticism	Model with SCZ, NEUROTICISM	0.163159	0.064165	0.0109968	1.17722	1.05146	1.30299	0.0486607	SSRI
Constipation	Schizophrenia	Model with SCZ, NEUROTICISM	0.197721	0.0666713	0.00302082	1.21862	1.08795	1.3493	0.0169742	SSRI
Dry mouth	Anxiety	Baseline	0.109819	0.037565	0.00346191	1.11608	1.04245	1.1897	0.018567	SSRI
Insomnia	Anxiety	Baseline	0.131518	0.0411639	0.00139837	1.14056	1.05988	1.22124	0.00916707	SSRI
Nausea	Schizophrenia	Model with SCZ, ANX	0.105654	0.0307843	0.000598986	1.11144	1.0511	1.17177	0.00543695	SSRI
Nausea	Anxiety	Model with SCZ, ANX	0.101661	0.031346	0.00118202	1.10701	1.04557	1.16845	0.00836872	SSRI
Palpitations	Major depressive disorder	Baseline	0.136812	0.0403415	0.000695504	1.14661	1.06754	1.22568	0.00600508	SSRI
Sexual dysfunction	Major depressive disorder	Baseline	0.0927581	0.0298559	0.00189088	1.0972	1.03868	1.15571	0.0117433	SSRI
Sleepiness	Major depressive disorder	Model with MDD, SCZ	0.12739	0.0348041	0.000252026	1.13586	1.06764	1.20408	0.00278804	SSRI
Sleepiness	Schizophrenia	Model with MDD, SCZ	0.10665	0.0346456	0.0020818	1.11254	1.04464	1.18045	0.0124908	SSRI
Weight gain	Major depressive disorder	Model with MDD, SCZ	0.127439	0.0336889	0.000155057	1.13592	1.06989	1.20195	0.00189276	SSRI
Weight gain	Schizophrenia	Model with MDD, SCZ	0.0906205	0.0334444	0.00673679	1.09485	1.0293	1.1604	0.0317977	SSRI
Weight loss	Anxiety	Baseline	0.178195	0.0578672	0.00207436	1.19506	1.08164	1.30848	0.0124908	SSRI
Any side effect	Schizophrenia	Model with SCZ, ANX	0.230006	0.0586115	8.69981e-05	1.25861	1.14373	1.37349	0.00118451	TCA
Any side effect	Anxiety	Model with SCZ, ANX	0.192974	0.0582881	0.000930648	1.21285	1.09861	1.3271	0.00700957	TCA
Cardiometabolic	Schizophrenia	Baseline	0.266264	0.0782594	0.000668147	1.30508	1.15169	1.45847	0.0059131	TCA
Constipation	Bipolar disorder	Baseline	0.361637	0.113142	0.00139191	1.43568	1.21392	1.65744	0.00916707	TCA
Sleepiness	Schizophrenia	Baseline	0.23082	0.0715146	0.00124839	1.25963	1.11946	1.3998	0.00849862	TCA
Weight gain	Schizophrenia	Baseline	0.280642	0.0940053	0.0028322	1.32398	1.13973	1.50823	0.016171	TCA
ANX—anxiety; BIP—Bipolar disorder; CI—confidence interval; Dec- decreased; FDR—False discovery rate; Inc- increased; MDD—Major depressive disorder; OR—odds ratio; PGS—polygenic score; SCZ—Schizophrenia; SNRI+Atyp. — serotonin-norepinephrine reuptake inhibitor and atypical antidepressant; SSRI—selective serotonin reuptake inhibitor; Std—standard; TCA—tricyclic antidepressant. * FDR-corrected p.val…
