# Supplementary material for: Genetic influences on antidepressant side effects: a CYP2C19 gene variation and polygenic risk study in the Estonian Biobank
Source: Eur J Hum Genet. 2025 Jun 27;33(10):1376–85. doi: 10.1038/s41431-025-01894-x (PMC12480030; doi:10.1038/s41431-025-01894-x)
Supplement: Supplementary file 11 — Supplementary Table 9 [file 41431_2025_1894_MOESM11_ESM.xlsx]

## Sheet: S9
Supplementary Table 9. Logistic regression associations between a PGS for psychiatric traits and side effects across antidepressant drug classes among 10,914 depression participants.
Side effect	PGS	Estimate	Std error	P value	OR	95%CI lower	95%CI upper	FDR-corrected p-value	Drug class
Agitation	Anxiety	0.224725	0.0673667	0.000850381	1.25198	1.11994	1.38402	0.0161063	All
Agitation	Major depressive disorder	0.16224	0.0657696	0.0136327	1.17614	1.04723	1.30505	0.0893515	All
Agitation	Schizophrenia	0.144357	0.0657022	0.0280105	1.1553	1.02652	1.28407	0.15709	All
Agitation	AD response non-remission	0.123337	0.0611081	0.0435558	1.13127	1.01149	1.25104	0.210622	All
Agitation	Bipolar disorder	0.103486	0.0702178	0.140538	1.10903	0.971404	1.24666	0.408839	All
Agitation	Neuroticism	0.0699881	0.0639869	0.274048	1.0725	0.947081	1.19791	0.592679	All
Agitation	Attention-deficit disorder	-0.000947567	0.0618293	0.987772	0.999053	0.877867	1.12024	0.993073	All
Agitation	AD response improvement	-0.160045	0.0612356	0.00895969	0.852106	0.732084	0.972128	0.0706387	All
Allergic reaction	Bipolar disorder	0.0831546	0.106531	0.435059	1.08671	0.877908	1.29551	0.728013	All
Allergic reaction	Neuroticism	0.0828294	0.0983086	0.399483	1.08636	0.893672	1.27904	0.686531	All
Allergic reaction	AD response improvement	0.0821725	0.0925587	0.374655	1.08564	0.904228	1.26706	0.670434	All
Allergic reaction	Anxiety	0.0692674	0.10093	0.492529	1.07172	0.8739	1.26955	0.76553	All
Allergic reaction	Schizophrenia	0.0515262	0.100693	0.608851	1.05288	0.855518	1.25024	0.830452	All
Allergic reaction	Attention-deficit disorder	0.0476412	0.0935645	0.610626	1.04879	0.865408	1.23218	0.830452	All
Allergic reaction	Major depressive disorder	-0.054555	0.0979203	0.577434	0.946906	0.754983	1.13883	0.809598	All
Allergic reaction	AD response non-remission	-0.107709	0.0924985	0.244246	0.897889	0.716592	1.07919	0.551957	All
Anxiety	Anxiety	0.293101	0.0889154	0.000979301	1.34058	1.1663	1.51485	0.0171303	All
Anxiety	Major depressive disorder	0.147416	0.0859311	0.086251	1.15884	0.990411	1.32726	0.312804	All
Anxiety	Neuroticism	0.126613	0.0851065	0.13683	1.13498	0.968169	1.30179	0.406753	All
Anxiety	Schizophrenia	0.117658	0.087069	0.176594	1.12486	0.954204	1.29551	0.473237	All
Anxiety	Bipolar disorder	0.100274	0.0930829	0.281366	1.10547	0.923031	1.28792	0.597903	All
Anxiety	AD response non-remission	0.022668	0.0803129	0.777755	1.02293	0.865514	1.18034	0.914757	All
Anxiety	AD response improvement	0.0017686	0.0805134	0.982475	1.00177	0.843964	1.15958	0.993073	All
Anxiety	Attention-deficit disorder	-0.00727874	0.0811417	0.928522	0.992748	0.83371	1.15179	0.974974	All
Any side effect	Schizophrenia	0.149067	0.0218383	8.7366e-12	1.16075	1.11795	1.20355	4.75271e-09	All
Any side effect	Major depressive disorder	0.139745	0.0214789	7.70937e-11	1.14998	1.10788	1.19208	2.09695e-08	All
Any side effect	Neuroticism	0.105896	0.0214049	7.52654e-07	1.11171	1.06975	1.15366	6.82407e-05	All
Any side effect	Bipolar disorder	0.102136	0.0233672	1.23724e-05	1.10753	1.06173	1.15333	0.000611872	All
Any side effect	Anxiety	0.0790274	0.0220952	0.000347986	1.08223	1.03893	1.12554	0.00996339	All
Any side effect	AD response improvement	0.0201141	0.0203775	0.323606	1.02032	0.980378	1.06026	0.644428	All
Any side effect	Attention-deficit disorder	0.0184598	0.0205508	0.36905	1.01863	0.978352	1.05891	0.66836	All
Any side effect	AD response non-remission	-0.00848837	0.0202773	0.675498	0.991548	0.951804	1.03129	0.860294	All
Cardiometabolic	Major depressive disorder	0.115596	0.0247795	3.08631e-06	1.12254	1.07397	1.17111	0.00023985	All
Cardiometabolic	Anxiety	0.0835988	0.0254225	0.00100767	1.08719	1.03736	1.13702	0.0171303	All
Cardiometabolic	Schizophrenia	0.0834538	0.0250373	0.000858606	1.08703	1.03796	1.13611	0.0161063	All
Cardiometabolic	Neuroticism	0.078178	0.0245059	0.00142192	1.08132	1.03328	1.12935	0.0212236	All
Cardiometabolic	Bipolar disorder	0.0737838	0.0268166	0.00593373	1.07657	1.02401	1.12913	0.0520637	All
Cardiometabolic	Attention-deficit disorder	0.0350844	0.0236624	0.138152	1.03571	0.989329	1.08209	0.408449	All
Cardiometabolic	AD response improvement	0.0173869	0.0233608	0.45671	1.01754	0.971752	1.06333	0.741456	All
Cardiometabolic	AD response non-remission	-0.0160489	0.0232839	0.490653	0.984079	0.938443	1.02972	0.7648	All
Chills	Schizophrenia	0.246304	0.123105	0.0454179	1.27929	1.038	1.52057	0.212994	All
Chills	Bipolar disorder	0.200716	0.136079	0.140212	1.22228	0.955564	1.48899	0.408839	All
Chills	AD response non-remission	0.0979831	0.117835	0.405676	1.10294	0.871987	1.3339	0.69194	All
Chills	Anxiety	-0.0130085	0.1283	0.91924	0.987076	0.735608	1.23854	0.97257	All
Chills	Attention-deficit disorder	-0.0232134	0.119944	0.84654	0.977054	0.741963	1.21215	0.94063	All
Chills	AD response improvement	-0.0372986	0.117697	0.751316	0.963388	0.732703	1.19407	0.906243	All
Chills	Neuroticism	-0.0449279	0.124294	0.717751	0.956066	0.712451	1.19968	0.879407	All
Chills	Major depressive disorder	-0.072585	0.121045	0.548739	0.929987	0.692738	1.16724	0.793132	All
Constipation	Schizophrenia	0.0854695	0.0516382	0.0978922	1.08923	0.988017	1.19044	0.330766	All
Constipation	Neuroticism	0.0826251	0.0504728	0.101625	1.08613	0.987208	1.18506	0.333262	All
Constipation	Major depressive disorder	0.0813428	0.0511038	0.111448	1.08474	0.984579	1.18491	0.356632	All
Constipation	Anxiety	0.0725545	0.0525824	0.16764	1.07525	0.97219	1.17831	0.458273	All
Constipation	Attention-deficit disorder	0.0602708	0.0489956	0.21865	1.06212	0.966093	1.15816	0.519412	All
Constipation	AD response improvement	0.0431259	0.0483346	0.372266	1.04407	0.949333	1.13881	0.66836	All
Constipation	Bipolar disorder	0.00852981	0.055525	0.877908	1.00857	0.899737	1.1174	0.956904	All
Constipation	AD response non-remission	-0.00157225	0.0482211	0.97399	0.998429	0.903916	1.09294	0.988527	All
Dec. blood pressure	Neuroticism	0.238944	0.103963	0.021541	1.26991	1.06614	1.47367	0.124663	All
Dec. blood pressure	Anxiety	0.215846	0.108272	0.0461998	1.24091	1.0287	1.45312	0.214809	All
Dec. blood pressure	Major depressive disorder	0.141577	0.105743	0.180612	1.15209	0.944832	1.35935	0.476955	All
Dec. blood pressure	AD response non-remission	0.0811252	0.0984066	0.409719	1.08451	0.89163	1.27738	0.694353	All
Dec. blood pressure	Bipolar disorder	0.0707033	0.114279	0.536121	1.07326	0.849276	1.29725	0.788242	All
Dec. blood pressure	Schizophrenia	-0.00169003	0.107178	0.987419	0.998311	0.788242	1.20838	0.993073	All
Dec. blood pressure	AD response improvement	-0.0904723	0.098278	0.357272	0.9135	0.720875	1.10612	0.658834	All
Dec. blood pressure	Attention-deficit disorder	-0.184443	0.100227	0.0657316	0.831567	0.635122	1.02801	0.259116	All
Diarrhoea	Major depressive disorder	0.0530526	0.0565208	0.347917	1.05449	0.943704	1.16527	0.648233	All
Diarrhoea	Bipolar disorder	0.0361544	0.0606517	0.55111	1.03682	0.917938	1.15569	0.793132	All
Diarrhoea	Schizophrenia	0.0147379	0.0574985	0.797705	1.01485	0.90215	1.12754	0.917445	All
Diarrhoea	Attention-deficit disorder	0.0139848	0.0536314	0.79428	1.01408	0.908965	1.1192	0.915475	All
Diarrhoea	AD response improvement	0.00898716	0.0530607	0.865502	1.00903	0.905029	1.11303	0.945448	All
Diarrhoea	Anxiety	0.00413056	0.0574668	0.9427	1.00414	0.891504	1.11677	0.980552	All
Diarrhoea	AD response non-remission	-0.0371687	0.0529543	0.482741	0.963514	0.859723	1.0673	0.758991	All
Diarrhoea	Neuroticism	-0.0951172	0.055922	0.0889637	0.909266	0.799659	1.01887	0.319817	All
Dizziness	AD response non-remission	0.11012	0.0597027	0.0651142	1.11641	0.999395	1.23343	0.259116	All
Dizziness	Schizophrenia	0.100633	0.0627641	0.108857	1.10587	0.982853	1.22889	0.352491	All
Dizziness	Major depressive disorder	0.0593039	0.0618063	0.337301	1.0611	0.939957	1.18224	0.646098	All
Dizziness	Attention-deficit disorder	0.0070674	0.0605975	0.907154	1.00709	0.888321	1.12586	0.969158	All
Dizziness	Bipolar disorder	0.00601033	0.0679281	0.929495	1.00603	0.872889	1.13917	0.974974	All
Dizziness	Anxiety	-0.00667599	0.0645656	0.917647	0.993346	0.866798	1.11989	0.97257	All
Dizziness	Neuroticism	-0.0184719	0.0622686	0.766735	0.981698	0.859651	1.10374	0.914029	All
Dizziness	AD response improvement	-0.0488203	0.0597554	0.413927	0.952352	0.835232	1.06947	0.699306	All
Drowsiness	Major depressive disorder	0.350923	0.0853895	3.96209e-05	1.42038	1.25302	1.58774	0.00165798	All
Drowsiness	Schizophrenia	0.243985	0.086813	0.00494705	1.27632	1.10617	1.44648	0.0468554	All
Drowsiness	Neuroticism	0.144371	0.0854475	0.0911065	1.15531	0.987836	1.32279	0.319817	All
Drowsiness	Anxiety	0.102133	0.0879159	0.245353	1.10753	0.935215	1.27985	0.551957	All
Drowsiness	AD response non-remission	0.0935033	0.0801573	0.243413	1.09801	0.940906	1.25512	0.551957	All
Drowsiness	Attention-deficit disorder	0.0454467	0.0811906	0.575648	1.0465	0.887362	1.20563	0.80918	All
Drowsiness	Bipolar disorder	0.0271162	0.0927209	0.769943	1.02749	0.845754	1.20922	0.914029	All
Drowsiness	AD response improvement	-0.0606169	0.0806624	0.452359	0.941184	0.783085	1.09928	0.739383	All
Dry mouth	Anxiety	0.0860985	0.03222	0.00753539	1.08991	1.02676	1.15306	0.0640508	All
Dry mouth	Schizophrenia	0.0610302	0.0318213	0.0551227	1.06293	1.00056	1.1253	0.23799	All
Dry mouth	Bipolar disorder	0.0558138	0.0340096	0.100772	1.0574	0.990742	1.12406	0.333262	All
Dry mouth	Major depressive disorder	0.0495105	0.031412	0.114988	1.05076	0.989189	1.11232	0.359501	All
Dry mouth	Neuroticism	0.0200294	0.031031	0.518626	1.02023	0.959411	1.08105	0.776322	All
Dry mouth	AD response improvement	0.0200283	0.0296474	0.499327	1.02023	0.962121	1.07834	0.7695	All
Dry mouth	Attention-deficit disorder	-0.00754454	0.0300042	0.801467	0.992484	0.933676	1.05129	0.919827	All
Dry mouth	AD response non-remission	-0.00770622	0.0295576	0.794309	0.992323	0.934391	1.05026	0.915475	All
Headache	Major depressive disorder	0.10486	0.0344069	0.00230649	1.11055	1.04312	1.17799	0.0272768	All
Headache	Neuroticism	0.0815508	0.0339405	0.0162719	1.08497	1.01845	1.15149	0.101746	All
Headache	Anxiety	0.0741164	0.0352784	0.0356498	1.07693	1.00779	1.14608	0.188286	All
Headache	Schizophrenia	0.0651204	0.0347103	0.0606399	1.06729	0.999255	1.13532	0.253755	All
Headache	Bipolar disorder	0.0628171	0.0371503	0.0908578	1.06483	0.992017	1.13765	0.319817	All
Headache	AD response non-remission	0.0421776	0.032413	0.193171	1.04308	0.97955	1.10661	0.487592	All
Headache	Attention-deficit disorder	0.0253735	0.0330134	0.442142	1.0257	0.960992	1.0904	0.730718	All
Headache	AD response improvement	0.0145131	0.0324745	0.654942	1.01462	0.950969	1.07827	0.856037	All
Inc. blood pressure	AD response improvement	0.133883	0.0651183	0.0397835	1.14326	1.01563	1.27089	0.198553	All
Inc. blood pressure	Anxiety	0.047271	0.0702238	0.500853	1.04841	0.910768	1.18604	0.769672	All
Inc. blood pressure	Schizophrenia	0.0406736	0.0704405	0.563657	1.04151	0.903449	1.17958	0.800339	All
Inc. blood pressure	Neuroticism	0.0255101	0.0688644	0.711055	1.02584	0.890864	1.16081	0.873169	All
Inc. blood pressure	Major depressive disorder	0.0117005	0.0682578	0.863896	1.01177	0.877984	1.14555	0.945448	All
Inc. blood pressure	Attention-deficit disorder	-0.0280297	0.0656857	0.66958	0.972359	0.843616	1.1011	0.858755	All
Inc. blood pressure	Bipolar disorder	-0.0377034	0.073878	0.609809	0.962999	0.818198	1.1078	0.830452	All
Inc. blood pressure	AD response non-remission	-0.124273	0.064774	0.0550392	0.883139	0.756182	1.0101	0.23799	All
Insomnia	Anxiety	0.121685	0.0380513	0.00138425	1.1294	1.05482	1.20398	0.0212236	All
Insomnia	Schizophrenia	0.0909176	0.0371769	0.0144635	1.09518	1.02231	1.16805	0.0925663	All
Insomnia	Major depressive disorder	0.0784418	0.0368509	0.0332853	1.0816	1.00937	1.15383	0.181072	All
Insomnia	Bipolar disorder	0.0519059	0.0399278	0.193603	1.05328	0.975018	1.13154	0.487592	All
Insomnia	Neuroticism	0.0426026	0.0364495	0.242479	1.04352	0.972082	1.11496	0.551957	All
Insomnia	Attention-deficit disorder	-0.00960258	0.0353994	0.786188	0.990443	0.921061	1.05983	0.914818	All
Insomnia	AD response improvement	-0.00999237	0.0348896	0.774572	0.990057	0.921674	1.05844	0.914029	All
Insomnia	AD response non-remission	-0.03764	0.0348487	0.280099	0.96306	0.894756	1.03136	0.597543	All
Irritability	Schizophrenia	0.245	0.0863785	0.00456315	1.27762	1.10832	1.44692	0.0443277	All
Irritability	AD response improvement	0.122588	0.0818095	0.134015	1.13042	0.970072	1.29077	0.405022	All
Irritability	Bipolar disorder	0.108139	0.0927559	0.243678	1.1142	0.932401	1.296	0.551957	All
Irritability	Attention-deficit disorder	0.0879012	0.082043	0.283988	1.09188	0.931076	1.25268	0.598546	All
Irritability	Major depressive disorder	0.0524502	0.0843925	0.534268	1.05385	0.888441	1.21926	0.787648	All
Irritability	Anxiety	-0.0124419	0.0877805	0.887286	0.987635	0.815585	1.15968	0.96344	All
Irritability	AD response non-remission	-0.0686854	0.0813156	0.398291	0.93362	0.774242	1.093	0.686531	All
Irritability	Neuroticism	-0.0937414	0.0857454	0.274283	0.910518	0.742457	1.07858	0.592679	All
Mood changes	Schizophrenia	0.136382	0.0688561	0.0476277	1.14612	1.01116	1.28108	0.219572	All
Mood changes	Anxiety	0.0632548	0.0725976	0.383587	1.0653	0.923007	1.20759	0.680779	All
Mood changes	Major depressive disorder	0.0289782	0.0684444	0.672015	1.0294	0.895251	1.16355	0.858755	All
Mood changes	Neuroticism	0.00305242	0.0697485	0.965093	1.00306	0.86635	1.13976	0.988527	All
Mood changes	AD response improvement	0.00236617	0.0672186	0.971919	1.00237	0.870621	1.13412	0.988527	All
Mood changes	Bipolar disorder	-0.00358658	0.0762127	0.962465	0.99642	0.847043	1.1458	0.988527	All
Mood changes	AD response non-remission	-0.0387831	0.0670526	0.562995	0.961959	0.830536	1.09338	0.800339	All
Mood changes	Attention-deficit disorder	-0.0611156	0.0681011	0.369492	0.940715	0.807236	1.07419	0.66836	All
Nausea	Anxiety	0.0874046	0.0289481	0.00253315	1.09134	1.0346	1.14808	0.0293199	All
Nausea	Major depressive disorder	0.0871189	0.0281701	0.00198411	1.09103	1.03581	1.14624	0.0256408	All
Nausea	Neuroticism	0.0819696	0.0278538	0.003252	1.08542	1.03083	1.14002	0.033379	All
Nausea	Bipolar disorder	0.0811286	0.030509	0.00783333	1.08451	1.02471	1.14431	0.0646164	All
Nausea	Schizophrenia	0.0790327	0.0284481	0.00546717	1.08224	1.02648	1.138	0.049569	All
Nausea	Attention-deficit disorder	0.0339796	0.0269963	0.208147	1.03456	0.981651	1.08748	0.512361	All
Nausea	AD response non-remission	0.00520991	0.0265478	0.844418	1.00522	0.95319	1.05726	0.94063	All
Nausea	AD response improvement	-0.00506747	0.0266135	0.848988	0.994945	0.942783	1.04711	0.94063	All
Palpitations	Major depressive disorder	0.108446	0.0365093	0.00297446	1.11454	1.04299	1.1861	0.0315786	All
Palpitations	Schizophrenia	0.0919728	0.0369609	0.0128325	1.09634	1.02389	1.16878	0.088361	All
Palpitations	Neuroticism	0.0747701	0.0362187	0.0389794	1.07764	1.00665	1.14863	0.196341	All
Palpitations	Anxiety	0.064922	0.0375018	0.0834215	1.06708	0.993572	1.14058	0.304572	All
Palpitations	Bipolar disorder	0.0380499	0.0395905	0.336509	1.03878	0.961186	1.11638	0.646098	All
Palpitations	AD response improvement	0.0173465	0.0344538	0.614634	1.0175	0.949968	1.08503	0.833213	All
Palpitations	Attention-deficit disorder	-0.0115956	0.03509	0.741057	0.988471	0.919695	1.05725	0.900131	All
Palpitations	AD response non-remission	-0.0202122	0.0344194	0.557047	0.979991	0.912529	1.04745	0.799561	All
Rash	Neuroticism	0.21714	0.079263	0.00615349	1.24252	1.08716	1.39787	0.0531349	All
Rash	Schizophrenia	0.10441	0.0816528	0.200999	1.11006	0.950016	1.2701	0.499285	All
Rash	Major depressive disorder	0.0625949	0.0799469	0.433653	1.0646	0.9079	1.22129	0.728013	All
Rash	AD response improvement	0.0544046	0.0757566	0.472665	1.05591	0.907429	1.20439	0.752521	All
Rash	Anxiety	0.041214	0.0821119	0.61572	1.04208	0.881136	1.20301	0.833213	All
Rash	AD response non-remission	0.00279093	0.0754014	0.970474	1.00279	0.855008	1.15058	0.988527	All
Rash	Attention-deficit disorder	-0.0203054	0.0769856	0.791968	0.979899	0.829008	1.13079	0.915475	All
Rash	Bipolar disorder	-0.0396812	0.0862789	0.645575	0.961096	0.791989	1.1302	0.848292	All
Sexual dysfunction	Major depressive disorder	0.123857	0.0291642	2.1676e-05	1.13185	1.07469	1.18902	0.000982644	All
Sexual dysfunction	Bipolar disorder	0.108812	0.0315107	0.000554058	1.11495	1.05319	1.17671	0.0137003	All
Sexual dysfunction	Schizophrenia	0.0657729	0.0293291	0.0249238	1.06798	1.0105	1.12547	0.142722	All
Sexual dysfunction	Neuroticism	0.0532872	0.0287383	0.0637073	1.05473	0.998405	1.11106	0.257957	All
Sexual dysfunction	Attention-deficit disorder	0.0450218	0.0276871	0.103929	1.04605	0.991784	1.10032	0.338548	All
Sexual dysfunction	Anxiety	0.040437	0.0298325	0.175269	1.04127	0.982794	1.09974	0.472011	All
Sexual dysfunction	AD response improvement	0.0242167	0.027438	0.377454	1.02451	0.970734	1.07829	0.67323	All
Sexual dysfunction	AD response non-remission	-0.00272054	0.027336	0.920723	0.997283	0.943705	1.05086	0.97257	All
Sleepiness	Major depressive disorder	0.143298	0.0288513	6.80669e-07	1.15407	1.09753	1.21062	6.82407e-05	All
Sleepiness	Schizophrenia	0.129138	0.0291052	9.12512e-06	1.13785	1.0808	1.19489	0.000551563	All
Sleepiness	Anxiety	0.0914549	0.0296327	0.00202675	1.09577	1.03769	1.15385	0.0256408	All
Sleepiness	Neuroticism	0.0886312	0.0285103	0.00187886	1.09268	1.0368	1.14856	0.0249293	All
Sleepiness	Bipolar disorder	0.0582472	0.031159	0.0615732	1.05998	0.998905	1.12105	0.253802	All
Sleepiness	Attention-deficit disorder	0.0252912	0.0275442	0.358511	1.02561	0.971627	1.0796	0.658886	All
Sleepiness	AD response improvement	0.023162	0.0272159	0.394744	1.02343	0.970089	1.07678	0.686531	All
Sleepiness	AD response non-remission	0.0108556	0.0271137	0.68888	1.01091	0.957772	1.06406	0.865475	All
Sweating	Schizophrenia	0.123604	0.0662501	0.0620803	1.13157	1.00172	1.26142	0.253923	All
Sweating	Major depressive disorder	0.0920433	0.0655531	0.160288	1.09641	0.967928	1.2249	0.447162	All
Sweating	Neuroticism	0.0873282	0.0661876	0.187034	1.09125	0.961527	1.22098	0.484029	All
Sweating	AD response non-remission	0.0788515	0.0629366	0.210252	1.08204	0.958688	1.2054	0.515212	All
Sweating	Anxiety	0.0660217	0.0685506	0.335493	1.06825	0.933891	1.20261	0.646098	All
Sweating	Bipolar disorder	0.00684824	0.0721961	0.924429	1.00687	0.865367	1.14838	0.974592	All
Sweating	AD response improvement	-0.0339145	0.0630623	0.590719	0.966654	0.843052	1.09026	0.817688	All
Sweating	Attention-deficit disorder	-0.0743726	0.0640002	0.245208	0.928326	0.802885	1.05377	0.551957	All
Weight gain	Major depressive disorder	0.125176	0.0281305	8.59305e-06	1.13335	1.07821	1.18848	0.000551563	All
Weight gain	Bipolar disorder	0.093233	0.0303756	0.00214531	1.09772	1.03818	1.15725	0.0265238	All
Weight gain	Anxiety	0.0926298	0.0287975	0.00129722	1.09706	1.04061	1.1535	0.0212236	All
Weight gain	Schizophrenia	0.0883848	0.028404	0.00186013	1.09241	1.03674	1.14808	0.0249293	All
Weight gain	Neuroticism	0.0831913	0.0277265	0.00269603	1.08675	1.03241	1.14109	0.0299314	All
Weight gain	Attention-deficit disorder	0.0475635	0.0267304	0.0751779	1.04871	0.996321	1.1011	0.287895	All
Weight gain	AD response improvement	0.013085	0.026407	0.620238	1.01317	0.961413	1.06493	0.837244	All
Weight gain	AD response non-remission	-0.00863322	0.0263237	0.742939	0.991404	0.939809	1.043	0.900131	All
Weight loss	Schizophrenia	0.131823	0.0537181	0.0141288	1.14091	1.03562	1.24619	0.091501	All
Weight loss	AD response non-remission	0.0351225	0.0498986	0.481509	1.03575	0.937945	1.13355	0.758991	All
Weight loss	Anxiety	0.0349585	0.0542672	0.519451	1.03558	0.929213	1.14194	0.776322	All
Weight loss	Major depressive disorder	0.0145773	0.053164	0.783935	1.01468	0.910483	1.11889	0.914818	All
Weight loss	Neuroticism	0.0032102	0.0523	0.951056	1.00322	0.900707	1.10572	0.987356	All
Weight loss	Bipolar disorder	-0.0129787	0.057295	0.820794	0.987105	0.874807	1.0994	0.922545	All
Weight loss	AD response improvement	-0.0789384	0.049815	0.11305	0.924097	0.826459	1.02173	0.357555	All
Weight loss	Attention-deficit disorder	-0.0795008	0.0511083	0.119818	0.923577	0.823405	1.02375	0.370348	All
Any side effect	Major depressive disorder	0.130926	0.0327403	6.3629e-05	1.13988	1.07571	1.20405	0.00230761	SNRI + Atyp.
Any side effect	Neuroticism	0.117212	0.0330736	0.00039417	1.12436	1.05953	1.18918	0.0107214	SNRI + Atyp.
Any side effect	Schizophrenia	0.110936	0.0335692	0.000950768	1.11732	1.05153	1.18312	0.0171303	SNRI + Atyp.
Any side effect	Anxiety	0.109552	0.0342614	0.00138605	1.11578	1.04863	1.18293	0.0212236	SNRI + Atyp.
Any side effect	Bipolar disorder	0.104123	0.0361039	0.00392699	1.10974	1.03897	1.1805	0.0395607	SNRI + Atyp.
Any side effect	AD response improvement	0.0190278	0.031916	0.551051	1.01921	0.956655	1.08177	0.793132	SNRI + Atyp.
Any side effect	AD response non-remission	0.000303861	0.0318528	0.992389	1.0003	0.937872	1.06274	0.994216	SNRI + Atyp.
Any side effect	Attention-deficit disorder	-0.0272022	0.0318673	0.393322	0.973164	0.910705	1.03562	0.686531	SNRI + Atyp.
Cardiometabolic	AD response improvement	0.0563101	0.0368536	0.126527	1.05793	0.985693	1.13016	0.388875	SNRI + Atyp.
Cardiometabolic	Schizophrenia	0.0402607	0.0388881	0.30053	1.04108	0.964862	1.1173	0.619085	SNRI + Atyp.
Cardiometabolic	Bipolar disorder	0.0297372	0.0415186	0.473844	1.03018	0.948807	1.11156	0.752521	SNRI + Atyp.
Cardiometabolic	Neuroticism	0.0263628	0.0380659	0.488588	1.02671	0.952104	1.10132	0.763771	SNRI + Atyp.
Cardiometabolic	Anxiety	0.0241718	0.0395877	0.541473	1.02447	0.946874	1.10206	0.789412	SNRI + Atyp.
Cardiometabolic	Major depressive disorder	0.0204645	0.0379544	0.589758	1.02068	0.946285	1.09507	0.817688	SNRI + Atyp.
Cardiometabolic	Attention-deficit disorder	-0.024089	0.0370468	0.515542	0.976199	0.903587	1.04881	0.776322	SNRI + Atyp.
Cardiometabolic	AD response non-remission	-0.0658125	0.0367749	0.0735172	0.936306	0.864228	1.00839	0.283641	SNRI + Atyp.
Constipation	Attention-deficit disorder	0.0828136	0.0757919	0.27455	1.08634	0.937787	1.23489	0.592679	SNRI + Atyp.
Constipation	AD response improvement	0.0550828	0.0746177	0.460392	1.05663	0.910377	1.20288	0.743186	SNRI + Atyp.
Constipation	Major depressive disorder	0.0424964	0.0766098	0.579092	1.04341	0.893257	1.19357	0.809835	SNRI + Atyp.
Constipation	Neuroticism	0.0286071	0.0765167	0.708503	1.02902	0.879048	1.17899	0.873169	SNRI + Atyp.
Constipation	AD response non-remission	0.0155483	0.0746312	0.834968	1.01567	0.869393	1.16195	0.934614	SNRI + Atyp.
Constipation	Schizophrenia	-0.0142455	0.0774312	0.854033	0.985856	0.83409	1.13762	0.942381	SNRI + Atyp.
Constipation	Anxiety	-0.0466216	0.0806435	0.563183	0.954448	0.796387	1.11251	0.800339	SNRI + Atyp.
Constipation	Bipolar disorder	-0.123032	0.0836889	0.141531	0.884235	0.720205	1.04827	0.409537	SNRI + Atyp.
Diarrhoea	Schizophrenia	0.0989774	0.104952	0.345644	1.10404	0.898335	1.30975	0.648233	SNRI + Atyp.
Diarrhoea	Bipolar disorder	0.0981303	0.112767	0.384189	1.10311	0.882083	1.32413	0.680779	SNRI + Atyp.
Diarrhoea	Attention-deficit disorder	0.0870058	0.101104	0.389482	1.0909	0.892739	1.28907	0.685271	SNRI + Atyp.
Diarrhoea	Anxiety	0.013112	0.107695	0.903095	1.0132	0.802117	1.22428	0.969158	SNRI + Atyp.
Diarrhoea	AD response improvement	0.0087179	0.100891	0.931141	1.00876	0.811011	1.2065	0.974974	SNRI + Atyp.
Diarrhoea	AD response non-remission	-0.0192509	0.10037	0.8479	0.980933	0.784207	1.17766	0.94063	SNRI + Atyp.
Diarrhoea	Major depressive disorder	-0.0504709	0.10503	0.630845	0.950782	0.744923	1.15664	0.841126	SNRI + Atyp.
Diarrhoea	Neuroticism	-0.0643963	0.102719	0.530712	0.937633	0.736305	1.13896	0.787648	SNRI + Atyp.
Dizziness	Attention-deficit disorder	0.0912834	0.0820899	0.266141	1.09558	0.934683	1.25648	0.586156	SNRI + Atyp.
Dizziness	AD response improvement	0.0693242	0.0806181	0.389839	1.07178	0.913772	1.2298	0.685271	SNRI + Atyp.
Dizziness	Major depressive disorder	0.0679151	0.0819799	0.407424	1.07027	0.909594	1.23096	0.692621	SNRI + Atyp.
Dizziness	Bipolar disorder	0.0368787	0.0900377	0.682106	1.03757	0.861093	1.21404	0.862943	SNRI + Atyp.
Dizziness	Schizophrenia	0.0359897	0.0828758	0.6641	1.03665	0.874209	1.19908	0.858124	SNRI + Atyp.
Dizziness	AD response non-remission	0.0190924	0.0804019	0.812299	1.01928	0.861688	1.17686	0.922545	SNRI + Atyp.
Dizziness	Neuroticism	-0.00271994	0.0832827	0.973946	0.997284	0.83405	1.16052	0.988527	SNRI + Atyp.
Dizziness	Anxiety	-0.054157	0.0869389	0.533329	0.947283	0.776883	1.11768	0.787648	SNRI + Atyp.
Dry mouth	Schizophrenia	0.167036	0.0525587	0.00148253	1.1818	1.07878	1.28481	0.0212236	SNRI + Atyp.
Dry mouth	Attention-deficit disorder	0.12571	0.0499812	0.0118981	1.13395	1.03599	1.23192	0.0863007	SNRI + Atyp.
Dry mouth	Bipolar disorder	0.0750661	0.0559006	0.179321	1.07796	0.96839	1.18752	0.476955	SNRI + Atyp.
Dry mouth	Major depressive disorder	0.0631877	0.05126	0.217692	1.06523	0.964757	1.1657	0.519412	SNRI + Atyp.
Dry mouth	Neuroticism	0.0554249	0.0509047	0.276244	1.05699	0.957216	1.15676	0.593979	SNRI + Atyp.
Dry mouth	Anxiety	0.0409123	0.0533623	0.443267	1.04176	0.937171	1.14635	0.730718	SNRI + Atyp.
Dry mouth	AD response improvement	0.0349256	0.0495024	0.480479	1.03554	0.938518	1.13257	0.758991	SNRI + Atyp.
Dry mouth	AD response non-remission	-0.00552648	0.0494451	0.911006	0.994489	0.897576	1.0914	0.969838	SNRI + Atyp.
Headache	Bipolar disorder	0.122368	0.0640915	0.0562264	1.13017	1.00455	1.25579	0.240844	SNRI + Atyp.
Headache	Major depressive disorder	0.11909	0.0591541	0.0440927	1.12647	1.01053	1.24241	0.210622	SNRI + Atyp.
Headache	Neuroticism	0.0820538	0.0584256	0.160195	1.08551	0.971	1.20003	0.447162	SNRI + Atyp.
Headache	Anxiety	0.0600203	0.0614555	0.328744	1.06186	0.941405	1.18231	0.64562	SNRI + Atyp.
Headache	AD response improvement	0.044978	0.0569349	0.429534	1.046	0.934412	1.1576	0.723426	SNRI + Atyp.
Headache	Schizophrenia	0.0393324	0.0599474	0.51175	1.04012	0.922619	1.15761	0.775466	SNRI + Atyp.
Headache	AD response non-remission	0.0310655	0.0567786	0.584286	1.03155	0.920267	1.14284	0.815004	SNRI + Atyp.
Headache	Attention-deficit disorder	-0.000312399	0.0579066	0.995696	0.999688	0.886191	1.11318	0.995696	SNRI + Atyp.
Inc. blood pressure	AD response improvement	0.152312	0.0970505	0.116553	1.16452	0.974304	1.35474	0.362315	SNRI + Atyp.
Inc. blood pressure	Anxiety	0.0923084	0.103052	0.370388	1.0967	0.894721	1.29868	0.66836	SNRI + Atyp.
Inc. blood pressure	Schizophrenia	0.0442673	0.100071	0.658229	1.04526	0.849123	1.2414	0.856037	SNRI + Atyp.
Inc. blood pressure	Neuroticism	0.0364241	0.0977497	0.709426	1.0371	0.845506	1.22868	0.873169	SNRI + Atyp.
Inc. blood pressure	Bipolar disorder	-0.0135949	0.107272	0.899152	0.986497	0.776243	1.19675	0.969158	SNRI + Atyp.
Inc. blood pressure	Attention-deficit disorder	-0.0934607	0.0971137	0.335857	0.910774	0.720431	1.10112	0.646098	SNRI + Atyp.
Inc. blood pressure	Major depressive disorder	-0.118675	0.097793	0.224924	0.888096	0.696422	1.07977	0.529691	SNRI + Atyp.
Inc. blood pressure	AD response non-remission	-0.327566	0.0961722	0.000659144	0.720676	0.532178	0.909174	0.0142053	SNRI + Atyp.
Insomnia	Schizophrenia	0.133569	0.0630297	0.0340785	1.1429	1.01936	1.26644	0.183552	SNRI + Atyp.
Insomnia	Major depressive disorder	0.0612573	0.0621519	0.324326	1.06317	0.941355	1.18499	0.644428	SNRI + Atyp.
Insomnia	Anxiety	0.0481066	0.0648151	0.457958	1.04928	0.922245	1.17632	0.741456	SNRI + Atyp.
Insomnia	Neuroticism	0.0075719	0.0618735	0.9026	1.0076	0.886328	1.12887	0.969158	SNRI + Atyp.
Insomnia	Bipolar disorder	0.00689994	0.0672561	0.918287	1.00692	0.875102	1.13875	0.97257	SNRI + Atyp.
Insomnia	AD response improvement	-0.024423	0.0600066	0.684005	0.975873	0.85826	1.09349	0.863249	SNRI + Atyp.
Insomnia	Attention-deficit disorder	-0.0253369	0.0607939	0.676849	0.974981	0.855825	1.09414	0.860294	SNRI + Atyp.
Insomnia	AD response non-remission	-0.0503991	0.0598904	0.400056	0.95085	0.833465	1.06824	0.686531	SNRI + Atyp.
Irritability	Schizophrenia	0.299919	0.106835	0.00499562	1.34975	1.14035	1.55915	0.0468554	SNRI + Atyp.
Irritability	AD response improvement	0.248118	0.104016	0.0170614	1.28161	1.07774	1.48548	0.105471	SNRI + Atyp.
Irritability	Attention-deficit disorder	0.138134	0.104367	0.185656	1.14813	0.94357	1.35269	0.484029	SNRI + Atyp.
Irritability	Bipolar disorder	0.119149	0.115078	0.300495	1.12654	0.900984	1.35209	0.619085	SNRI + Atyp.
Irritability	Major depressive disorder	0.0463422	0.105565	0.660667	1.04743	0.840526	1.25434	0.856037	SNRI + Atyp.
Irritability	Neuroticism	-0.0913819	0.106418	0.390503	0.912669	0.704089	1.12125	0.685271	SNRI + Atyp.
Irritability	Anxiety	-0.151018	0.109818	0.169078	0.859832	0.644589	1.07507	0.459891	SNRI + Atyp.
Irritability	AD response non-remission	-0.208024	0.102528	0.0424636	0.812188	0.611233	1.01314	0.20811	SNRI + Atyp.
Mood changes	Schizophrenia	0.15406	0.0883304	0.0811364	1.16656	0.993433	1.33969	0.303049	SNRI + Atyp.
Mood changes	AD response improvement	0.119968	0.0883988	0.174743	1.12746	0.954199	1.30072	0.472011	SNRI + Atyp.
Mood changes	Major depressive disorder	0.0408347	0.0880245	0.642718	1.04168	0.869152	1.21421	0.848292	SNRI + Atyp.
Mood changes	Bipolar disorder	0.0275461	0.0979573	0.778553	1.02793	0.835933	1.21993	0.914757	SNRI + Atyp.
Mood changes	Attention-deficit disorder	-0.00394983	0.0898939	0.964953	0.996058	0.819866	1.17225	0.988527	SNRI + Atyp.
Mood changes	Neuroticism	-0.0402726	0.0906156	0.656729	0.960528	0.782921	1.13813	0.856037	SNRI + Atyp.
Mood changes	Anxiety	-0.0484607	0.094724	0.608932	0.952695	0.767036	1.13835	0.830452	SNRI + Atyp.
Mood changes	AD response non-remission	-0.192254	0.0877248	0.0284114	0.825097	0.653157	0.997038	0.157712	SNRI + Atyp.
Nausea	Neuroticism	0.0783108	0.0476038	0.099959	1.08146	0.988155	1.17476	0.333262	SNRI + Atyp.
Nausea	Anxiety	0.0567025	0.049897	0.255793	1.05834	0.960543	1.15614	0.570292	SNRI + Atyp.
Nausea	Major depressive disorder	0.0343285	0.0476151	0.470935	1.03492	0.941599	1.12825	0.752521	SNRI + Atyp.
Nausea	AD response non-remission	0.0267193	0.0461654	0.562743	1.02708	0.936595	1.11756	0.800339	SNRI + Atyp.
Nausea	Bipolar disorder	0.0205894	0.0519156	0.691667	1.0208	0.919048	1.12256	0.86626	SNRI + Atyp.
Nausea	Attention-deficit disorder	0.0157195	0.0469842	0.73795	1.01584	0.923755	1.10793	0.9001	SNRI + Atyp.
Nausea	Schizophrenia	-0.0142519	0.0483349	0.768102	0.985849	0.891113	1.08059	0.914029	SNRI + Atyp.
Nausea	AD response improvement	-0.0198443	0.0463963	0.66886	0.980351	0.889415	1.07129	0.858755	SNRI + Atyp.
Palpitations	AD response improvement	0.0824851	0.0589484	0.16173	1.08598	0.970444	1.20152	0.448134	SNRI + Atyp.
Palpitations	Neuroticism	0.0241249	0.0610434	0.692689	1.02442	0.904773	1.14406	0.86626	SNRI + Atyp.
Palpitations	Schizophrenia	0.0178255	0.0620577	0.773927	1.01799	0.896352	1.13962	0.914029	SNRI + Atyp.
Palpitations	Major depressive disorder	0.0167533	0.0609206	0.783314	1.01689	0.89749	1.1363	0.914818	SNRI + Atyp.
Palpitations	Bipolar disorder	-0.0269293	0.0665017	0.685521	0.97343	0.843087	1.10377	0.863249	SNRI + Atyp.
Palpitations	Anxiety	-0.0443087	0.063465	0.485078	0.956659	0.832267	1.08105	0.760467	SNRI + Atyp.
Palpitations	Attention-deficit disorder	-0.0558728	0.0595438	0.348065	0.945659	0.828954	1.06237	0.648233	SNRI + Atyp.
Palpitations	AD response non-remission	-0.076532	0.0588542	0.193475	0.926323	0.810969	1.04168	0.487592	SNRI + Atyp.
Sexual dysfunction	Schizophrenia	0.103647	0.0546343	0.0578145	1.10921	1.00213	1.21629	0.245712	SNRI + Atyp.
Sexual dysfunction	Bipolar disorder	0.0850367	0.0583375	0.144932	1.08876	0.974416	1.2031	0.417158	SNRI + Atyp.
Sexual dysfunction	Anxiety	0.0845588	0.0560663	0.131505	1.08824	0.978347	1.19813	0.399658	SNRI + Atyp.
Sexual dysfunction	Major depressive disorder	0.0603654	0.053724	0.261174	1.06222	0.956926	1.16752	0.579913	SNRI + Atyp.
Sexual dysfunction	Neuroticism	0.0349284	0.0535314	0.514089	1.03555	0.930624	1.14047	0.776322	SNRI + Atyp.
Sexual dysfunction	Attention-deficit disorder	0.000693961	0.0523428	0.989422	1.00069	0.898102	1.10329	0.993073	SNRI + Atyp.
Sexual dysfunction	AD response non-remission	-0.0088124	0.0517699	0.864835	0.991226	0.889757	1.0927	0.945448	SNRI + Atyp.
Sexual dysfunction	AD response improvement	-0.014111	0.0521574	0.78674	0.985988	0.88376	1.08822	0.914818	SNRI + Atyp.
Sleepiness	Major depressive disorder	0.13612	0.0453424	0.00268173	1.14582	1.05695	1.23469	0.0299314	SNRI + Atyp.
Sleepiness	Schizophrenia	0.0949808	0.0459251	0.0386244	1.09964	1.00962	1.18965	0.196341	SNRI + Atyp.
Sleepiness	Anxiety	0.0787286	0.0472707	0.0958164	1.08191	0.98926	1.17456	0.325776	SNRI + Atyp.
Sleepiness	Neuroticism	0.0716688	0.0451084	0.112103	1.0743	0.985887	1.16271	0.356632	SNRI + Atyp.
Sleepiness	Bipolar disorder	0.0525588	0.0492685	0.28607	1.05396	0.957398	1.15053	0.598546	SNRI + Atyp.
Sleepiness	Attention-deficit disorder	0.0235648	0.0442147	0.594058	1.02384	0.937184	1.11051	0.820223	SNRI + Atyp.
Sleepiness	AD response non-remission	0.0080751	0.0437521	0.85357	1.00811	0.922354	1.09386	0.942381	SNRI + Atyp.
Sleepiness	AD response improvement	-0.0299113	0.0439848	0.496481	0.970532	0.884322	1.05674	0.767289	SNRI + Atyp.
Sweating	Schizophrenia	0.113064	0.0843388	0.180051	1.1197	0.9544	1.28501	0.476955	SNRI + Atyp.
Sweating	Neuroticism	0.082442	0.0839575	0.326125	1.08594	0.921379	1.25049	0.645134	SNRI + Atyp.
Sweating	AD response non-remission	0.0545077	0.081904	0.505726	1.05602	0.895489	1.21655	0.770121	SNRI + Atyp.
Sweating	Bipolar disorder	0.0408559	0.0915112	0.655266	1.0417	0.86234	1.22106	0.856037	SNRI + Atyp.
Sweating	Major depressive disorder	0.0383316	0.0832299	0.645121	1.03908	0.875945	1.20221	0.848292	SNRI + Atyp.
Sweating	Anxiety	0.0253977	0.0877518	0.772255	1.02572	0.853729	1.19772	0.914029	SNRI + Atyp.
Sweating	AD response improvement	-0.017524	0.0822087	0.831199	0.982629	0.8215	1.14376	0.932314	SNRI + Atyp.
Sweating	Attention-deficit disorder	-0.0866707	0.0833165	0.29822	0.916979	0.753679	1.08028	0.619085	SNRI + Atyp.
Weight gain	Anxiety	0.0709409	0.0443531	0.109718	1.07352	0.986586	1.16045	0.353177	SNRI + Atyp.
Weight gain	Schizophrenia	0.0573187	0.0436001	0.188629	1.05899	0.973537	1.14445	0.484029	SNRI + Atyp.
Weight gain	Neuroticism	0.0560537	0.0425526	0.187745	1.05765	0.974251	1.14106	0.484029	SNRI + Atyp.
Weight gain	Bipolar disorder	0.0512318	0.0463977	0.269512	1.05257	0.961627	1.14351	0.591187	SNRI + Atyp.
Weight gain	AD response improvement	0.0275063	0.0410908	0.503239	1.02789	0.94735	1.10843	0.770042	SNRI + Atyp.
Weight gain	Major depressive disorder	0.023936	0.0425203	0.573483	1.02422	0.940885	1.10756	0.808224	SNRI + Atyp.
Weight gain	Attention-deficit disorder	-0.00959186	0.0413687	0.816645	0.990454	0.909371	1.07154	0.922545	SNRI + Atyp.
Weight gain	AD response non-remission	-0.0274048	0.0410051	0.503925	0.972967	0.892597	1.05334	0.770042	SNRI + Atyp.
Weight loss	Schizophrenia	0.145966	0.0979217	0.136057	1.15716	0.96523	1.34908	0.406675	SNRI + Atyp.
Weight loss	AD response non-remission	0.0643422	0.0941321	0.494272	1.06646	0.881958	1.25096	0.766051	SNRI + Atyp.
Weight loss	Bipolar disorder	0.0274635	0.104621	0.792933	1.02784	0.822786	1.2329	0.915475	SNRI + Atyp.
Weight loss	Neuroticism	-0.0357744	0.0954551	0.707826	0.964858	0.777766	1.15195	0.873169	SNRI + Atyp.
Weight loss	Attention-deficit disorder	-0.0803624	0.09666	0.405752	0.922782	0.733328	1.11224	0.69194	SNRI + Atyp.
Weight loss	Major depressive disorder	-0.0970267	0.0967861	0.316109	0.907532	0.717831	1.09723	0.63758	SNRI + Atyp.
Weight loss	Anxiety	-0.169164	0.10049	0.0923002	0.84437	0.647409	1.04133	0.319817	SNRI + Atyp.
Weight loss	AD response improvement	-0.221406	0.0946121	0.0192764	0.801391	0.615952	0.986831	0.116515	SNRI + Atyp.
Agitation	Anxiety	0.215785	0.076039	0.00454219	1.24084	1.0918	1.38987	0.0443277	SSRI
Agitation	Major depressive disorder	0.188226	0.0746431	0.0116797	1.20711	1.06081	1.35341	0.0858617	SSRI
Agitation	Schizophrenia	0.156855	0.0749581	0.0363872	1.16983	1.02291	1.31674	0.190333	SSRI
Agitation	Bipolar disorder	0.0918683	0.0798459	0.249909	1.09622	0.939723	1.25272	0.559467	SSRI
Agitation	AD response non-remission	0.0803051	0.0691539	0.24554	1.08362	0.948076	1.21916	0.551957	SSRI
Agitation	Neuroticism	0.0522697	0.0730824	0.474476	1.05366	0.910418	1.1969	0.752521	SSRI
Agitation	Attention-deficit disorder	-0.0203567	0.0698985	0.770873	0.979849	0.842848	1.11685	0.914029	SSRI
Agitation	AD response improvement	-0.116864	0.0690745	0.0906751	0.889707	0.754321	1.02509	0.319817	SSRI
Anxiety	Anxiety	0.33011	0.110556	0.00282736	1.39112	1.17443	1.60781	0.0307617	SSRI
Anxiety	Neuroticism	0.197581	0.104986	0.0598377	1.21845	1.01268	1.42422	0.252339	SSRI
Anxiety	Bipolar disorder	0.142797	0.115439	0.216092	1.1535	0.927235	1.37976	0.519412	SSRI
Anxiety	Major depressive disorder	0.136811	0.106718	0.199847	1.14661	0.937444	1.35578	0.499285	SSRI
Anxiety	Schizophrenia	0.115647	0.107012	0.279835	1.1226	0.912856	1.33234	0.597543	SSRI
Anxiety	AD response non-remission	0.0409935	0.0996794	0.680887	1.04185	0.846474	1.23722	0.862943	SSRI
Anxiety	Attention-deficit disorder	-0.0151927	0.100221	0.879508	0.984922	0.78849	1.18135	0.956904	SSRI
Anxiety	AD response improvement	-0.0897226	0.0999385	0.369304	0.914185	0.718305	1.11006	0.66836	SSRI
Any side effect	Major depressive disorder	0.145329	0.0241647	1.80896e-09	1.15642	1.10906	1.20378	3.28025e-07	SSRI
Any side effect	Schizophrenia	0.143019	0.0245137	5.40343e-09	1.15375	1.10571	1.2018	7.34866e-07	SSRI
Any side effect	Bipolar disorder	0.1052	0.02621	5.97625e-05	1.11093	1.05956	1.1623	0.00230761	SSRI
Any side effect	Neuroticism	0.0932596	0.0240234	0.000103587	1.09775	1.05066	1.14483	0.00331477	SSRI
Any side effect	Anxiety	0.0611103	0.024762	0.0135904	1.06302	1.01448	1.11155	0.0893515	SSRI
Any side effect	AD response improvement	0.0400809	0.0228476	0.0793847	1.04089	0.996114	1.08568	0.299898	SSRI
Any side effect	Attention-deficit disorder	0.0298888	0.0229734	0.193253	1.03034	0.985312	1.07537	0.487592	SSRI
Any side effect	AD response non-remission	-0.024384	0.0227781	0.284394	0.975911	0.931266	1.02056	0.598546	SSRI
Cardiometabolic	Major depressive disorder	0.131763	0.0301202	1.21666e-05	1.14084	1.0818	1.19987	0.000611872	SSRI
Cardiometabolic	Neuroticism	0.10098	0.0297178	0.00067893	1.10625	1.04801	1.1645	0.0142053	SSRI
Cardiometabolic	Schizophrenia	0.0807296	0.0303619	0.00783949	1.08408	1.02457	1.14359	0.0646164	SSRI
Cardiometabolic	Anxiety	0.0707178	0.0306818	0.0211732	1.07328	1.01314	1.13341	0.124663	SSRI
Cardiometabolic	Bipolar disorder	0.0530673	0.0324234	0.101694	1.0545	0.990951	1.11805	0.333262	SSRI
Cardiometabolic	AD response improvement	0.0291513	0.0282038	0.301327	1.02958	0.974301	1.08486	0.619085	SSRI
Cardiometabolic	Attention-deficit disorder	0.0221994	0.0285167	0.436292	1.02245	0.966555	1.07834	0.728013	SSRI
Cardiometabolic	AD response non-remission	-0.0218941	0.0282055	0.437611	0.978344	0.923061	1.03363	0.728013	SSRI
Constipation	Neuroticism	0.193544	0.0692878	0.0052168	1.21354	1.07774	1.34935	0.0481007	SSRI
Constipation	Schizophrenia	0.173491	0.0713123	0.0149812	1.18945	1.04968	1.32922	0.0947647	SSRI
Constipation	Major depressive disorder	0.146755	0.0706795	0.0378623	1.15807	1.01954	1.2966	0.194312	SSRI
Constipation	Anxiety	0.138617	0.0718622	0.0537399	1.14868	1.00783	1.28953	0.237679	SSRI
Constipation	Attention-deficit disorder	0.0627766	0.0668247	0.347514	1.06479	0.933813	1.19577	0.648233	SSRI
Constipation	AD response improvement	0.0493571	0.0659617	0.454298	1.0506	0.92131	1.17988	0.739934	SSRI
Constipation	Bipolar disorder	0.0282747	0.0760403	0.710013	1.02868	0.879639	1.17772	0.873169	SSRI
Constipation	AD response non-remission	-0.0814558	0.0660672	0.217604	0.921773	0.792282	1.05127	0.519412	SSRI
Diarrhoea	Major depressive disorder	0.0763039	0.0642423	0.234931	1.07929	0.953376	1.20521	0.546165	SSRI
Diarrhoea	AD response improvement	0.029065	0.0602011	0.629239	1.02949	0.911497	1.14749	0.841061	SSRI
Diarrhoea	Bipolar disorder	0.00839265	0.0691394	0.903384	1.00843	0.872915	1.14394	0.969158	SSRI
Diarrhoea	Attention-deficit disorder	-0.00248574	0.0609593	0.967474	0.997517	0.878037	1.117	0.988527	SSRI
Diarrhoea	Anxiety	-0.00375008	0.0652663	0.95418	0.996257	0.868335	1.12418	0.988527	SSRI
Diarrhoea	Schizophrenia	-0.0400989	0.065876	0.542721	0.960694	0.831578	1.08981	0.789412	SSRI
Diarrhoea	AD response non-remission	-0.0578943	0.0602942	0.336956	0.94375	0.825573	1.06193	0.646098	SSRI
Diarrhoea	Neuroticism	-0.107844	0.0642103	0.0930465	0.897768	0.771916	1.02362	0.320363	SSRI
Dizziness	Schizophrenia	0.203061	0.0997362	0.0417519	1.22515	1.02966	1.42063	0.206482	SSRI
Dizziness	AD response non-remission	0.198342	0.0941532	0.0351529	1.21938	1.03484	1.40392	0.187482	SSRI
Dizziness	Neuroticism	-0.0111843	0.0974051	0.908586	0.988878	0.797964	1.17979	0.969158	SSRI
Dizziness	Anxiety	-0.0127922	0.101209	0.899421	0.987289	0.788919	1.18566	0.969158	SSRI
Dizziness	Major depressive disorder	-0.0453643	0.0977281	0.642513	0.955649	0.764102	1.1472	0.848292	SSRI
Dizziness	Attention-deficit disorder	-0.0938805	0.0953021	0.324583	0.910392	0.723599	1.09718	0.644428	SSRI
Dizziness	Bipolar disorder	-0.0953329	0.106716	0.371679	0.90907	0.699907	1.11823	0.66836	SSRI
Dizziness	AD response improvement	-0.0968582	0.0939796	0.302714	0.907685	0.723485	1.09188	0.619085	SSRI
Dry mouth	Anxiety	0.100723	0.0403312	0.0125113	1.10597	1.02692	1.18502	0.0872581	SSRI
Dry mouth	Bipolar disorder	0.0742789	0.0426154	0.0813329	1.07711	0.993581	1.16063	0.303049	SSRI
Dry mouth	Major depressive disorder	0.0492603	0.0394213	0.21145	1.05049	0.973228	1.12776	0.515825	SSRI
Dry mouth	AD response improvement	0.0266433	0.0370769	0.47239	1.027	0.954331	1.09967	0.752521	SSRI
Dry mouth	Neuroticism	0.0150885	0.0389256	0.698295	1.0152	0.938909	1.0915	0.870196	SSRI
Dry mouth	Schizophrenia	0.0120555	0.0398006	0.761967	1.01213	0.934119	1.09014	0.914029	SSRI
Dry mouth	AD response non-remission	-0.0190921	0.037073	0.606561	0.981089	0.908426	1.05375	0.830452	SSRI
Dry mouth	Attention-deficit disorder	-0.0617586	0.0374745	0.0993496	0.94011	0.86666	1.01356	0.333262	SSRI
Headache	Neuroticism	0.0736814	0.0403619	0.0679231	1.07646	0.997354	1.15557	0.265828	SSRI
Headache	Schizophrenia	0.0624189	0.0412195	0.129949	1.06441	0.983618	1.1452	0.397146	SSRI
Headache	Major depressive disorder	0.0603123	0.0408032	0.139374	1.06217	0.982194	1.14214	0.408839	SSRI
Headache	AD response non-remission	0.0456598	0.0383291	0.233553	1.04672	0.971593	1.12184	0.545291	SSRI
Headache	Anxiety	0.0379118	0.0415853	0.361946	1.03864	0.957132	1.12015	0.662958	SSRI
Headache	Bipolar disorder	0.0269531	0.0440068	0.540223	1.02732	0.941066	1.11357	0.789412	SSRI
Headache	Attention-deficit disorder	0.017062	0.038896	0.660911	1.01721	0.940972	1.09344	0.856037	SSRI
Headache	AD response improvement	0.012594	0.0382436	0.741922	1.01267	0.937716	1.08763	0.900131	SSRI
Inc. blood pressure	AD response improvement	0.111968	0.084711	0.186246	1.11848	0.952444	1.28451	0.484029	SSRI
Inc. blood pressure	Major depressive disorder	0.0917681	0.0895275	0.30535	1.09611	0.920637	1.27158	0.622137	SSRI
Inc. blood pressure	Neuroticism	0.0215806	0.0914236	0.813393	1.02182	0.842625	1.20101	0.922545	SSRI
Inc. blood pressure	Schizophrenia	-0.00315522	0.0933442	0.973035	0.99685	0.813895	1.1798	0.988527	SSRI
Inc. blood pressure	Anxiety	-0.0165058	0.0914354	0.856746	0.98363	0.804416	1.16284	0.94249	SSRI
Inc. blood pressure	AD response non-remission	-0.0411207	0.0842631	0.625547	0.959713	0.794558	1.12487	0.840971	SSRI
Inc. blood pressure	Attention-deficit disorder	-0.056725	0.0854529	0.506808	0.944854	0.777366	1.11234	0.770121	SSRI
Inc. blood pressure	Bipolar disorder	-0.0745637	0.0965279	0.439843	0.928148	0.738954	1.11734	0.729497	SSRI
Insomnia	Anxiety	0.153382	0.0448566	0.000627628	1.16577	1.07785	1.25369	0.0142053	SSRI
Insomnia	Schizophrenia	0.0853861	0.0438452	0.0514812	1.08914	1.0032	1.17507	0.229556	SSRI
Insomnia	Major depressive disorder	0.0836702	0.0435614	0.0547642	1.08727	1.00189	1.17265	0.23799	SSRI
Insomnia	Bipolar disorder	0.0658948	0.0472467	0.163107	1.06811	0.975511	1.16072	0.448134	SSRI
Insomnia	Neuroticism	0.0472012	0.0430693	0.273106	1.04833	0.963917	1.13275	0.592679	SSRI
Insomnia	AD response improvement	0.0250014	0.0409802	0.541806	1.02532	0.944995	1.10564	0.789412	SSRI
Insomnia	Attention-deficit disorder	-0.00984878	0.0415662	0.812701	0.9902	0.90873	1.07167	0.922545	SSRI
Insomnia	AD response non-remission	-0.0585416	0.0411043	0.154382	0.943139	0.862575	1.0237	0.43515	SSRI
Mood changes	Anxiety	0.194713	0.112278	0.0828833	1.21496	0.994896	1.43503	0.304572	SSRI
Mood changes	Schizophrenia	0.112865	0.105677	0.285514	1.11948	0.912353	1.32661	0.598546	SSRI
Mood changes	AD response non-remission	0.0592885	0.103019	0.564945	1.06108	0.859165	1.263	0.800339	SSRI
Mood changes	Major depressive disorder	0.0284506	0.105298	0.787013	1.02886	0.822475	1.23524	0.914818	SSRI
Mood changes	Neuroticism	0.0251862	0.10784	0.815333	1.02551	0.81414	1.23687	0.922545	SSRI
Mood changes	AD response improvement	-0.01186	0.102973	0.908306	0.98821	0.786382	1.19004	0.969158	SSRI
Mood changes	Bipolar disorder	-0.144009	0.117965	0.222171	0.86588	0.634667	1.09709	0.525483	SSRI
Mood changes	Attention-deficit disorder	-0.194378	0.104951	0.064015	0.823347	0.617642	1.02905	0.257957	SSRI
Nausea	Schizophrenia	0.11401	0.0329189	0.000533492	1.12076	1.05624	1.18528	0.0137003	SSRI
Nausea	Major depressive disorder	0.0900897	0.0325371	0.00562575	1.09427	1.0305	1.15805	0.0501707	SSRI
Nausea	Bipolar disorder	0.0873544	0.0351679	0.0129943	1.09128	1.02235	1.16021	0.088361	SSRI
Nausea	Anxiety	0.0862415	0.0332499	0.00949382	1.09007	1.0249	1.15524	0.0737805	SSRI
Nausea	Neuroticism	0.0806376	0.0321575	0.0121559	1.08398	1.02095	1.14701	0.0865764	SSRI
Nausea	Attention-deficit disorder	0.0316327	0.0309529	0.306798	1.03214	0.971471	1.09281	0.622754	SSRI
Nausea	AD response improvement	0.00108733	0.0305246	0.971584	1.00109	0.94126	1.06092	0.988527	SSRI
Nausea	AD response non-remission	-0.0147536	0.0305594	0.62925	0.985355	0.925458	1.04525	0.841061	SSRI
Palpitations	Major depressive disorder	0.135088	0.0443227	0.00230497	1.14464	1.05777	1.23151	0.0272768	SSRI
Palpitations	Neuroticism	0.111673	0.0436981	0.010602	1.11815	1.0325	1.20379	0.0801042	SSRI
Palpitations	Schizophrenia	0.103146	0.0447005	0.0210272	1.10865	1.02104	1.19627	0.124663	SSRI
Palpitations	Anxiety	0.0755843	0.0451876	0.0943905	1.07851	0.989947	1.16708	0.322946	SSRI
Palpitations	Bipolar disorder	0.0533286	0.0478808	0.265374	1.05478	0.96093	1.14862	0.586156	SSRI
Palpitations	AD response improvement	0.00344847	0.041486	0.933753	1.00345	0.922142	1.08477	0.974974	SSRI
Palpitations	AD response non-remission	-0.000814206	0.0416328	0.984397	0.999186	0.917586	1.08079	0.993073	SSRI
Palpitations	Attention-deficit disorder	-0.0423556	0.04228	0.316446	0.958529	0.87566	1.0414	0.63758	SSRI
Rash	Neuroticism	0.22832	0.0903316	0.0114852	1.25649	1.07944	1.43354	0.0855884	SSRI
Rash	Anxiety	0.0935527	0.0939932	0.319584	1.09807	0.913842	1.2823	0.641526	SSRI
Rash	Schizophrenia	0.0784061	0.0928532	0.398441	1.08156	0.89957	1.26355	0.686531	SSRI
Rash	Major depressive disorder	0.0775828	0.0915886	0.396951	1.08067	0.901158	1.26019	0.686531	SSRI
Rash	AD response improvement	0.0660583	0.0869962	0.447659	1.06829	0.897776	1.2388	0.73573	SSRI
Rash	AD response non-remission	0.0196796	0.0868576	0.820756	1.01987	0.849634	1.19012	0.922545	SSRI
Rash	Attention-deficit disorder	-0.026019	0.0880968	0.767729	0.974317	0.801647	1.14699	0.914029	SSRI
Rash	Bipolar disorder	-0.0482496	0.099027	0.626091	0.952896	0.758803	1.14699	0.840971	SSRI
Sexual dysfunction	Major depressive disorder	0.103232	0.0324645	0.00147363	1.10875	1.04512	1.17238	0.0212236	SSRI
Sexual dysfunction	Bipolar disorder	0.0826088	0.0350555	0.0184473	1.08612	1.01741	1.15483	0.112756	SSRI
Sexual dysfunction	Attention-deficit disorder	0.0458305	0.0306565	0.134922	1.0469	0.98681	1.10698	0.405511	SSRI
Sexual dysfunction	Neuroticism	0.0394618	0.0320248	0.217865	1.04025	0.977482	1.10302	0.519412	SSRI
Sexual dysfunction	AD response improvement	0.0365806	0.0304287	0.229296	1.03726	0.977618	1.0969	0.53766	SSRI
Sexual dysfunction	Schizophrenia	0.030892	0.0326982	0.344781	1.03137	0.967286	1.09546	0.648233	SSRI
Sexual dysfunction	Anxiety	0.0172455	0.0330862	0.602206	1.0174	0.952546	1.08224	0.829367	SSRI
Sexual dysfunction	AD response non-remission	-0.0143698	0.0304029	0.636465	0.985733	0.926143	1.04532	0.844481	SSRI
Sleepiness	Major depressive disorder	0.144952	0.0369909	8.9071e-05	1.15598	1.08348	1.22849	0.00302841	SSRI
Sleepiness	Schizophrenia	0.124341	0.0372079	0.000832421	1.1324	1.05947	1.20533	0.0161063	SSRI
Sleepiness	Neuroticism	0.115272	0.0365171	0.00159582	1.12218	1.05061	1.19375	0.0222597	SSRI
Sleepiness	Anxiety	0.0814442	0.0378107	0.0312404	1.08485	1.01074	1.15896	0.171665	SSRI
Sleepiness	AD response improvement	0.0484406	0.0346914	0.162616	1.04963	0.981638	1.11763	0.448134	SSRI
Sleepiness	Bipolar disorder	0.0238735	0.0398761	0.549379	1.02416	0.946004	1.10232	0.793132	SSRI
Sleepiness	Attention-deficit disorder	0.0218984	0.0351005	0.532709	1.02214	0.953343	1.09094	0.787648	SSRI
Sleepiness	AD response non-remission	-0.00104151	0.0346835	0.976044	0.998959	0.930979	1.06694	0.988767	SSRI
Sweating	Major depressive disorder	0.176543	0.104851	0.092231	1.19309	0.987577	1.39859	0.319817	SSRI
Sweating	Schizophrenia	0.152425	0.106137	0.150968	1.16466	0.956627	1.37268	0.427744	SSRI
Sweating	Anxiety	0.1417	0.110641	0.20029	1.15223	0.935375	1.36909	0.499285	SSRI
Sweating	Neuroticism	0.0999966	0.10731	0.351417	1.10517	0.894839	1.3155	0.65024	SSRI
Sweating	AD response non-remission	0.0353767	0.100792	0.725599	1.03601	0.838457	1.23356	0.887025	SSRI
Sweating	AD response improvement	0.0231903	0.100608	0.817702	1.02346	0.82627	1.22065	0.922545	SSRI
Sweating	Attention-deficit disorder	0.00764332	0.10174	0.940114	1.00767	0.808263	1.20708	0.979736	SSRI
Sweating	Bipolar disorder	-0.0358309	0.116994	0.759405	0.964803	0.735495	1.19411	0.913974	SSRI
Weight gain	Major depressive disorder	0.134712	0.0355155	0.000148812	1.14421	1.0746	1.21382	0.00449742	SSRI
Weight gain	Neuroticism	0.0914691	0.034887	0.00874498	1.09578	1.0274	1.16416	0.0699598	SSRI
Weight gain	Schizophrenia	0.0884675	0.0357707	0.0133914	1.0925	1.02239	1.16261	0.0893515	SSRI
Weight gain	Anxiety	0.0657089	0.0360603	0.0684255	1.06792	0.997238	1.13859	0.265882	SSRI
Weight gain	Attention-deficit disorder	0.0615511	0.033444	0.0657065	1.06348	0.997935	1.12904	0.259116	SSRI
Weight gain	Bipolar disorder	0.0600402	0.0380856	0.114921	1.06188	0.987231	1.13653	0.359501	SSRI
Weight gain	AD response improvement	0.0341657	0.0331336	0.302471	1.03476	0.969814	1.0997	0.619085	SSRI
Weight gain	AD response non-remission	-0.0320336	0.0331254	0.333524	0.968474	0.903548	1.0334	0.646098	SSRI
Weight loss	Anxiety	0.140125	0.0634057	0.0271064	1.15042	1.02614	1.27469	0.153603	SSRI
Weight loss	Schizophrenia	0.130701	0.0628806	0.0376579	1.13963	1.01638	1.26287	0.194312	SSRI
Weight loss	Major depressive disorder	0.105384	0.062398	0.0912386	1.11114	0.988837	1.23344	0.319817	SSRI
Weight loss	Neuroticism	0.0397468	0.0613949	0.517375	1.04055	0.920213	1.16088	0.776322	SSRI
Weight loss	AD response non-remission	0.0114395	0.058084	0.843868	1.01151	0.897661	1.12535	0.94063	SSRI
Weight loss	AD response improvement	-0.0248723	0.0578001	0.666967	0.975434	0.862146	1.08872	0.858755	SSRI
Weight loss	Bipolar disorder	-0.0250927	0.0669198	0.707685	0.97522	0.844057	1.10638	0.873169	SSRI
Weight loss	Attention-deficit disorder	-0.0444497	0.0591805	0.452601	0.956524	0.84053	1.07252	0.739383	SSRI
Any side effect	Schizophrenia	0.240535	0.0699727	0.000586999	1.27193	1.13478	1.40908	0.0138838	TCA
Any side effect	Bipolar disorder	0.178508	0.0694195	0.0101276	1.19543	1.05937	1.3315	0.0775971	TCA
Any side effect	Anxiety	0.174997	0.0662842	0.0082883	1.19124	1.06133	1.32116	0.0672961	TCA
Any side effect	Major depressive disorder	0.0810013	0.0636992	0.203508	1.08437	0.959522	1.20922	0.503219	TCA
Any side effect	AD response improvement	0.0603011	0.0616769	0.328226	1.06216	0.94127	1.18304	0.64562	TCA
Any side effect	Neuroticism	0.0601121	0.0636923	0.345277	1.06196	0.937119	1.18679	0.648233	TCA
Any side effect	AD response non-remission	-0.0361901	0.0641871	0.572876	0.964457	0.83865	1.09026	0.808224	TCA
Any side effect	Attention-deficit disorder	-0.0898241	0.062493	0.150619	0.914092	0.791606	1.03658	0.427744	TCA
Cardiometabolic	Schizophrenia	0.227584	0.0908615	0.0122544	1.25556	1.07747	1.43365	0.0865764	TCA
Cardiometabolic	Bipolar disorder	0.169328	0.0905845	0.0615843	1.18451	1.00696	1.36205	0.253802	TCA
Cardiometabolic	AD response improvement	0.0513933	0.0805816	0.523617	1.05274	0.894797	1.21068	0.780405	TCA
Cardiometabolic	Major depressive disorder	0.0397277	0.0833728	0.633713	1.04053	0.877117	1.20394	0.842885	TCA
Cardiometabolic	Attention-deficit disorder	0.0105584	0.0820011	0.897549	1.01061	0.849892	1.17134	0.969158	TCA
Cardiometabolic	AD response non-remission	0.00337429	0.0835821	0.967797	1.00338	0.839559	1.1672	0.988527	TCA
Cardiometabolic	Anxiety	-0.00723282	0.0856535	0.932704	0.992793	0.824912	1.16067	0.974974	TCA
Cardiometabolic	Neuroticism	-0.0199783	0.0824587	0.808562	0.98022	0.818601	1.14184	0.922545	TCA
Dry mouth	Anxiety	0.158186	0.0804382	0.0492348	1.17138	1.01373	1.32904	0.223198	TCA
Dry mouth	Neuroticism	0.135489	0.0780715	0.0826617	1.1451	0.992076	1.29812	0.304572	TCA
Dry mouth	AD response improvement	0.108657	0.0752366	0.148682	1.11478	0.967316	1.26224	0.4257	TCA
Dry mouth	Schizophrenia	0.0826208	0.0849932	0.331007	1.08613	0.919543	1.25272	0.646098	TCA
Dry mouth	Major depressive disorder	0.0728502	0.0778099	0.34914	1.07557	0.923062	1.22808	0.648233	TCA
Dry mouth	Bipolar disorder	0.0453397	0.0838938	0.588893	1.04638	0.881951	1.21082	0.817688	TCA
Dry mouth	AD response non-remission	-0.0732931	0.0779096	0.346835	0.929328	0.776625	1.08203	0.648233	TCA
Dry mouth	Attention-deficit disorder	-0.149687	0.0763646	0.0499764	0.860977	0.711302	1.01065	0.224687	TCA
Sleepiness	Schizophrenia	0.259692	0.087561	0.00301854	1.29653	1.12491	1.46815	0.0315786	TCA
Sleepiness	Bipolar disorder	0.152864	0.0860559	0.0756782	1.16517	0.996497	1.33384	0.287895	TCA
Sleepiness	AD response improvement	0.152482	0.0774375	0.0489411	1.16472	1.01294	1.3165	0.223198	TCA
Sleepiness	Major depressive disorder	0.0987073	0.0791886	0.212587	1.10374	0.948534	1.25895	0.516282	TCA
Sleepiness	Neuroticism	0.093737	0.0792409	0.236834	1.09827	0.942959	1.25358	0.548247	TCA
Sleepiness	Anxiety	0.058952	0.0819195	0.471751	1.06072	0.900162	1.22129	0.752521	TCA
Sleepiness	Attention-deficit disorder	-0.0331933	0.0785183	0.672481	0.967352	0.813456	1.12125	0.858755	TCA
Sleepiness	AD response non-remission	-0.106657	0.0800281	0.182616	0.898834	0.741979	1.05569	0.479918	TCA
Weight gain	Schizophrenia	0.248154	0.107879	0.0214316	1.28166	1.07021	1.4931	0.124663	TCA
Weight gain	Bipolar disorder	0.2159	0.107374	0.0443538	1.24098	1.03053	1.45143	0.210622	TCA
Weight gain	Major depressive disorder	0.199857	0.0994752	0.0445248	1.22123	1.02626	1.4162	0.210622	TCA
Weight gain	Neuroticism	0.0909719	0.0970127	0.348382	1.09524	0.905093	1.28538	0.648233	TCA
Weight gain	AD response improvement	0.0306791	0.094936	0.746577	1.03115	0.84508	1.21723	0.902529	TCA
Weight gain	AD response non-remission	0.022894	0.0985536	0.816305	1.02316	0.829993	1.21632	0.922545	TCA
Weight gain	Attention-deficit disorder	0.0174894	0.0974697	0.857597	1.01764	0.826603	1.20868	0.94249	TCA
Weight gain	Anxiety	-0.0391437	0.101245	0.699036	0.961613	0.763172	1.16005	0.870196	TCA
CI—confidence interval; Dec- decreased; FDR—False discovery rate; Inc- increased; MDD—Major depressive disorder; OR—odds ratio; PGS—polygenic score; SCZ—Schizophrenia; SNRI+Atyp. — serotonin-norepinephrine reuptake inhibitor and atypical antidepressant; SSRI—selective serotonin reuptake inhibitor; Std—standard; TCA—tricyclic antidepressant. * FDR-corrected p.value < 0.05. Estimates are not report…
