# Supplementary material for: Genetic influences on antidepressant side effects: a CYP2C19 gene variation and polygenic risk study in the Estonian Biobank
Source: Eur J Hum Genet. 2025 Jun 27;33(10):1376–85. doi: 10.1038/s41431-025-01894-x (PMC12480030; doi:10.1038/s41431-025-01894-x)
Supplement: Supplementary file 12 — Supplementary Table 10 [file 41431_2025_1894_MOESM12_ESM.xlsx]

## Sheet: S10
Supplementary Table 10. The forward regression model associations between a PGS for psychiatric traits and side effects across antidepressant drug classes among 10,914 antidepressant users with recorded depression.
Side effect	PGS	Model type	Estimate	Std error	P-value	OR	95%CI lower	95%CI upper	FDR-corrected p-value	Drug class
Agitation	Anxiety	Baseline	0.224725	0.0673667	0.000850381	1.25198	1.11994	1.38402	0.00823047	All
Anxiety	Anxiety	Baseline	0.293101	0.0889154	0.000979301	1.34058	1.1663	1.51485	0.0091514	All
Any side effect	Major depressive disorder	Model with SCZ, MDD	0.117329	0.0222129	1.27758e-07	1.12449	1.08095	1.16803	8.65562e-06	All
Any side effect	Schizophrenia	Model with SCZ, MDD	0.131128	0.0221256	3.09414e-09	1.14011	1.09675	1.18348	2.79504e-07	All
Cardiometabolic	Major depressive disorder	Model with MDD, SCZ	0.0957796	0.0256034	0.000183371	1.10052	1.05033	1.1507	0.00248468	All
Cardiometabolic	Schizophrenia	Model with MDD, SCZ	0.0684971	0.0253739	0.0069441	1.0709	1.02116	1.12063	0.0348491	All
Drowsiness	Major depressive disorder	Baseline	0.350923	0.0853895	3.96209e-05	1.42038	1.25302	1.58774	0.000825943	All
Headache	Major depressive disorder	Baseline	0.10486	0.0344069	0.00230649	1.11055	1.04312	1.17799	0.0156265	All
Insomnia	Anxiety	Baseline	0.121685	0.0380513	0.00138425	1.1294	1.05482	1.20398	0.0118166	All
Irritability	Schizophrenia	Baseline	0.245	0.0863785	0.00456315	1.27762	1.10832	1.44692	0.025269	All
Nausea	Major depressive disorder	Baseline	0.0871189	0.0281701	0.00198411	1.09103	1.03581	1.14624	0.0145322	All
Palpitations	Major depressive disorder	Baseline	0.108446	0.0365093	0.00297446	1.11454	1.04299	1.1861	0.0185915	All
Sexual dysfunction	Major depressive disorder	Baseline	0.123857	0.0291642	2.1676e-05	1.13185	1.07469	1.18902	0.000489516	All
Sleepiness	Major depressive disorder	Model with MDD, SCZ	0.126748	0.029775	2.07308e-05	1.13513	1.07677	1.19349	0.000489516	All
Sleepiness	Schizophrenia	Model with MDD, SCZ	0.109338	0.0294996	0.000210207	1.11554	1.05772	1.17336	0.00271267	All
Weight gain	Major depressive disorder	Baseline	0.125176	0.0281305	8.59305e-06	1.13335	1.07821	1.18848	0.000258746	All
Any side effect	Major depressive disorder	Model with MDD, SCZ	0.105666	0.0338811	0.00181629	1.11145	1.04504	1.17786	0.0136726	SNRI + Atyp.
Any side effect	Schizophrenia	Model with MDD, SCZ	0.0951554	0.0339854	0.00511205	1.09983	1.03322	1.16644	0.027164	SNRI + Atyp.
Dry mouth	Schizophrenia	Baseline	0.167036	0.0525587	0.00148253	1.1818	1.07878	1.28481	0.0118166	SNRI + Atyp.
Inc. blood pressure	AD response non-remission	Baseline	-0.327566	0.0961722	0.000659144	0.720676	0.532178	0.909174	0.00714512	SNRI + Atyp.
Irritability	Schizophrenia	Baseline	0.299919	0.106835	0.00499562	1.34975	1.14035	1.55915	0.0270762	SNRI + Atyp.
Sleepiness	Major depressive disorder	Baseline	0.13612	0.0453424	0.00268173	1.14582	1.05695	1.23469	0.0177256	SNRI + Atyp.
Agitation	Anxiety	Baseline	0.215785	0.076039	0.00454219	1.24084	1.0918	1.38987	0.025269	SSRI
Anxiety	Anxiety	Baseline	0.33011	0.110556	0.00282736	1.39112	1.17443	1.60781	0.0182432	SSRI
Any side effect	Major depressive disorder	Model with MDD, SCZ	0.124968	0.0249237	5.33016e-07	1.13311	1.08426	1.18196	2.56688e-05	SSRI
Any side effect	Schizophrenia	Model with MDD, SCZ	0.124204	0.0248324	5.68313e-07	1.13225	1.08358	1.18092	2.56688e-05	SSRI
Cardiometabolic	Major depressive disorder	Baseline	0.131763	0.0301202	1.21666e-05	1.14084	1.0818	1.19987	0.000329715	SSRI
Constipation	Neuroticism	Baseline	0.193544	0.0692878	0.0052168	1.21354	1.07774	1.34935	0.0271876	SSRI
Insomnia	Anxiety	Baseline	0.153382	0.0448566	0.000627628	1.16577	1.07785	1.25369	0.00708697	SSRI
Nausea	Schizophrenia	Baseline	0.11401	0.0329189	0.000533492	1.12076	1.05624	1.18528	0.00657165	SSRI
Palpitations	Major depressive disorder	Baseline	0.135088	0.0443227	0.00230497	1.14464	1.05777	1.23151	0.0156265	SSRI
Sexual dysfunction	Major depressive disorder	Baseline	0.103232	0.0324645	0.00147363	1.10875	1.04512	1.17238	0.0118166	SSRI
Sleepiness	Major depressive disorder	Model with MDD, SCZ	0.127182	0.0380472	0.000829562	1.13562	1.06105	1.2102	0.00823047	SSRI
Sleepiness	Schizophrenia	Model with MDD, SCZ	0.104867	0.037673	0.00537594	1.11056	1.03672	1.1844	0.0274883	SSRI
Weight gain	Major depressive disorder	Baseline	0.134712	0.0355155	0.000148812	1.14421	1.0746	1.21382	0.00224044	SSRI
Any side effect	Schizophrenia	Baseline	0.240535	0.0699727	0.000586999	1.27193	1.13478	1.40908	0.00691638	TCA
Sleepiness	Schizophrenia	Baseline	0.259692	0.087561	0.00301854	1.29653	1.12491	1.46815	0.0185915	TCA
CI—confidence interval; Dec- decreased; FDR—False discovery rate; Inc- increased; MDD—Major depressive disorder; OR—odds ratio; PGS—polygenic score; SCZ—Schizophrenia; SNRI+Atyp. — serotonin-norepinephrine reuptake inhibitor and atypical antidepressant; SSRI—selective serotonin reuptake inhibitor; Std—standard; TCA—tricyclic antidepressant. * FDR-corrected p.value < 0.05. Estimates are not report…
