# Supplementary material for: Genetic influences on antidepressant side effects: a CYP2C19 gene variation and polygenic risk study in the Estonian Biobank
Source: Eur J Hum Genet. 2025 Jun 27;33(10):1376–85. doi: 10.1038/s41431-025-01894-x (PMC12480030; doi:10.1038/s41431-025-01894-x)
Supplement: Supplementary file 13 — Supplementary Table 11 [file 41431_2025_1894_MOESM13_ESM.xlsx]

## Sheet: Sheet1
Supplementary Table 11. Comparison of logistic regression associations between side effects and polygenic scores for psychiatric traits, with and without adjustment for CYP2C19 metaboliser phenotype, in a sample (N = 9,563) restricted to users of CYP2C19-metabolised antidepressants (escitalopram, citalopram, sertraline, amitriptyline).
Side effect	PGS	CYP2C19 covariate	Estimate	Std error	P value	OR	95%CI lower	95%CI upper	FDR-corrected p-value	FDR significant (T/F)
Agitation	ADHD	Yes	-0.0409238	0.0716319	0.567792	0.959902	0.819504	1.1003	0.781583	FALSE
Agitation	ADHD	No	-0.0392819	0.0716056	0.583289	0.96148	0.821133	1.10183	0.79766	FALSE
Agitation	AD response improvement	Yes	-0.100173	0.0701399	0.153239	0.904681	0.767207	1.04216	0.408637	FALSE
Agitation	AD response improvement	No	-0.0992904	0.0697907	0.154826	0.90548	0.76869	1.04227	0.411052	FALSE
Agitation	AD response non-remission	Yes	0.00614006	0.0707384	0.930831	1.00616	0.867512	1.14481	0.971761	FALSE
Agitation	AD response non-remission	No	0.00668191	0.0704952	0.924485	1.0067	0.868534	1.14487	0.972075	FALSE
Agitation	Anxiety	Yes	0.278027	0.0781326	0.000373124	1.32052	1.16738	1.47366	0.00542726	TRUE
Agitation	Anxiety	No	0.272887	0.0777678	0.000449809	1.31375	1.16133	1.46618	0.00654267	TRUE
Agitation	Bipolar disorder	Yes	0.0838576	0.0812598	0.302087	1.08747	0.928205	1.24674	0.582194	FALSE
Agitation	Bipolar disorder	No	0.0876187	0.081349	0.281448	1.09157	0.932128	1.25102	0.555947	FALSE
Agitation	Neuroticism	Yes	0.0476532	0.0733488	0.515899	1.04881	0.905043	1.19257	0.743639	FALSE
Agitation	Neuroticism	No	0.0483736	0.0732665	0.509099	1.04956	0.90596	1.19317	0.743332	FALSE
Agitation	Schizophrenia	Yes	0.180875	0.0759027	0.0171727	1.19827	1.0495	1.34704	0.104557	FALSE
Agitation	Schizophrenia	No	0.182342	0.0758997	0.0162873	1.20002	1.05126	1.34879	0.10023	FALSE
Agitation	Major depressive disorder	Yes	0.145305	0.0761018	0.0562171	1.15639	1.00723	1.30555	0.21416	FALSE
Agitation	Major depressive disorder	No	0.146777	0.0759998	0.0534486	1.1581	1.00914	1.30705	0.203614	FALSE
Anxiety	ADHD	Yes	0.00240595	0.0979505	0.980404	1.00241	0.810426	1.19439	0.98325	FALSE
Anxiety	ADHD	No	-0.000277401	0.0972486	0.997724	0.999723	0.809115	1.19033	0.999522	FALSE
Anxiety	AD response improvement	Yes	-0.029223	0.0957447	0.7602	0.9712	0.78354	1.15886	0.887825	FALSE
Anxiety	AD response improvement	No	-0.0299208	0.0956251	0.754359	0.970522	0.783097	1.15795	0.87997	FALSE
Anxiety	AD response non-remission	Yes	0.0271661	0.0963322	0.77794	1.02754	0.838727	1.21635	0.892878	FALSE
Anxiety	AD response non-remission	No	0.0330929	0.0961393	0.730682	1.03365	0.845214	1.22208	0.879016	FALSE
Anxiety	Anxiety	Yes	0.322477	0.1061	0.00237067	1.38054	1.17259	1.5885	0.0237067	TRUE
Anxiety	Anxiety	No	0.33312	0.106018	0.00167746	1.39531	1.18752	1.60311	0.0167746	TRUE
Anxiety	Bipolar disorder	Yes	0.0887691	0.110453	0.421581	1.09283	0.87634	1.30932	0.719413	FALSE
Anxiety	Bipolar disorder	No	0.0948729	0.110583	0.390928	1.09952	0.882777	1.31626	0.694628	FALSE
Anxiety	Neuroticism	Yes	0.111753	0.100778	0.267473	1.11824	0.920711	1.31576	0.550002	FALSE
Anxiety	Neuroticism	No	0.111496	0.100523	0.267363	1.11795	0.920924	1.31498	0.548436	FALSE
Anxiety	Schizophrenia	Yes	0.099199	0.101376	0.327813	1.10429	0.90559	1.30298	0.609885	FALSE
Anxiety	Schizophrenia	No	0.0975527	0.10111	0.334635	1.10247	0.904294	1.30064	0.615421	FALSE
Anxiety	Major depressive disorder	Yes	0.111744	0.100908	0.268126	1.11823	0.920448	1.31601	0.550002	FALSE
Anxiety	Major depressive disorder	No	0.109324	0.100732	0.277791	1.11552	0.918089	1.31296	0.555947	FALSE
Any side effect	ADHD	Yes	0.0219927	0.0220288	0.318104	1.02224	0.97906	1.06541	0.598784	FALSE
Any side effect	ADHD	No	0.0222478	0.0220154	0.312228	1.0225	0.979347	1.06565	0.59472	FALSE
Any side effect	AD response improvement	Yes	0.0221715	0.0215803	0.304235	1.02242	0.980122	1.06472	0.582194	FALSE
Any side effect	AD response improvement	No	0.0228238	0.0215673	0.289937	1.02309	0.980814	1.06536	0.56573	FALSE
Any side effect	AD response non-remission	Yes	-0.0278404	0.0217093	0.199695	0.972544	0.929993	1.01509	0.463062	FALSE
Any side effect	AD response non-remission	No	-0.0282669	0.0216906	0.192512	0.972129	0.929615	1.01464	0.446405	FALSE
Any side effect	Anxiety	Yes	0.0846647	0.0236133	0.000336475	1.08835	1.04207	1.13463	0.00538359	TRUE
Any side effect	Anxiety	No	0.0839593	0.0235949	0.000373163	1.08758	1.04134	1.13383	0.00597061	TRUE
Any side effect	Bipolar disorder	Yes	0.107509	0.0249164	1.59762e-05	1.1135	1.06466	1.16234	0.000852062	TRUE
Any side effect	Bipolar disorder	No	0.107034	0.0248949	1.71246e-05	1.11297	1.06418	1.16177	0.000913312	TRUE
Any side effect	Neuroticism	Yes	0.073605	0.022831	0.00126458	1.07638	1.03163	1.12113	0.0140335	TRUE
Any side effect	Neuroticism	No	0.0743766	0.0228154	0.00111443	1.07721	1.03249	1.12193	0.0127363	TRUE
Any side effect	Schizophrenia	Yes	0.158779	0.0233999	1.15706e-11	1.17208	1.12622	1.21794	9.25649e-10	TRUE
Any side effect	Schizophrenia	No	0.158503	0.023382	1.21152e-11	1.17176	1.12593	1.21758	9.69215e-10	TRUE
Any side effect	Major depressive disorder	Yes	0.15642	0.0230124	1.06656e-11	1.16932	1.12421	1.21442	9.25649e-10	TRUE
Any side effect	Major depressive disorder	No	0.156131	0.0230007	1.13623e-11	1.16898	1.1239	1.21406	9.69215e-10	TRUE
Inc. blood pressure	ADHD	Yes	-0.0424609	0.0947333	0.653998	0.958428	0.772751	1.14411	0.831708	FALSE
Inc. blood pressure	ADHD	No	-0.0415997	0.0947161	0.660514	0.959254	0.77361	1.1449	0.832143	FALSE
Inc. blood pressure	AD response improvement	Yes	0.187837	0.0930137	0.0434399	1.20664	1.02433	1.38894	0.178215	FALSE
Inc. blood pressure	AD response improvement	No	0.192091	0.0925367	0.0379088	1.21178	1.03041	1.39315	0.157308	FALSE
Inc. blood pressure	AD response non-remission	Yes	-0.0246205	0.0935581	0.79243	0.97568	0.792306	1.15905	0.892878	FALSE
Inc. blood pressure	AD response non-remission	No	-0.026601	0.0926198	0.773954	0.97375	0.792215	1.15528	0.890883	FALSE
Inc. blood pressure	Anxiety	Yes	0.0384774	0.101267	0.703976	1.03923	0.840743	1.23771	0.871275	FALSE
Inc. blood pressure	Anxiety	No	0.0471529	0.100995	0.640584	1.04828	0.850331	1.24623	0.819948	FALSE
Inc. blood pressure	Bipolar disorder	Yes	0.0202408	0.106309	0.848999	1.02045	0.812081	1.22881	0.93187	FALSE
Inc. blood pressure	Bipolar disorder	No	0.0211953	0.106433	0.842151	1.02142	0.812814	1.23003	0.926541	FALSE
Inc. blood pressure	Neuroticism	Yes	-0.00917809	0.0986709	0.92589	0.990864	0.797469	1.18426	0.971761	FALSE
Inc. blood pressure	Neuroticism	No	-0.00348151	0.0989819	0.971942	0.996525	0.80252	1.19053	0.984245	FALSE
Inc. blood pressure	Schizophrenia	Yes	-0.062018	0.102049	0.543369	0.939866	0.73985	1.13988	0.776241	FALSE
Inc. blood pressure	Schizophrenia	No	-0.0664356	0.101694	0.513572	0.935723	0.736402	1.13504	0.743332	FALSE
Inc. blood pressure	Major depressive disorder	Yes	0.108517	0.0991102	0.273554	1.11462	0.920368	1.30888	0.554034	FALSE
Inc. blood pressure	Major depressive disorder	No	0.110544	0.0987605	0.263005	1.11689	0.923315	1.31046	0.546504	FALSE
Constipation	ADHD	Yes	0.00934722	0.061728	0.87964	1.00939	0.888404	1.13038	0.950962	FALSE
Constipation	ADHD	No	0.00955666	0.0617297	0.876967	1.0096	0.888612	1.13059	0.948073	FALSE
Constipation	AD response improvement	Yes	-0.0130521	0.0601157	0.828117	0.987033	0.869206	1.10486	0.920131	FALSE
Constipation	AD response improvement	No	-0.0127164	0.060066	0.832336	0.987364	0.869635	1.10509	0.926541	FALSE
Constipation	AD response non-remission	Yes	0.022192	0.0605086	0.7138	1.02244	0.903843	1.14104	0.871817	FALSE
Constipation	AD response non-remission	No	0.0230443	0.0604449	0.703021	1.02331	0.90484	1.14178	0.865257	FALSE
Constipation	Anxiety	Yes	0.152598	0.0660582	0.0208853	1.16486	1.03538	1.29433	0.117801	FALSE
Constipation	Anxiety	No	0.153146	0.0659801	0.0202814	1.1655	1.03617	1.29482	0.115894	FALSE
Constipation	Bipolar disorder	Yes	0.138471	0.0697822	0.0472189	1.14852	1.01174	1.28529	0.188876	FALSE
Constipation	Bipolar disorder	No	0.139485	0.0698089	0.0457057	1.14968	1.01286	1.28651	0.182823	FALSE
Constipation	Neuroticism	Yes	0.0977145	0.0638553	0.125955	1.10265	0.977491	1.2278	0.371861	FALSE
Constipation	Neuroticism	No	0.0983674	0.0638408	0.12336	1.10337	0.97824	1.2285	0.36551	FALSE
Constipation	Schizophrenia	Yes	0.184886	0.0660307	0.00511033	1.20308	1.07366	1.3325	0.0371661	TRUE
Constipation	Schizophrenia	No	0.185142	0.0660018	0.00502995	1.20339	1.07403	1.33275	0.0365815	TRUE
Constipation	Major depressive disorder	Yes	0.114158	0.064729	0.0777939	1.12093	0.994061	1.2478	0.26483	FALSE
Constipation	Major depressive disorder	No	0.114293	0.0647046	0.0773332	1.12108	0.994259	1.2479	0.257777	FALSE
Cardio-metabolic	ADHD	Yes	0.0157257	0.0277939	0.571533	1.01585	0.961374	1.07033	0.781583	FALSE
Cardio-metabolic	ADHD	No	0.0159392	0.0277966	0.566357	1.01607	0.961586	1.07055	0.793295	FALSE
Cardio-metabolic	AD response improvement	Yes	0.0200741	0.0270865	0.458626	1.02028	0.967187	1.07337	0.719413	FALSE
Cardio-metabolic	AD response improvement	No	0.0201411	0.0270796	0.457012	1.02035	0.967269	1.07342	0.716882	FALSE
Cardio-metabolic	AD response non-remission	Yes	-0.0130779	0.027303	0.631943	0.987007	0.933493	1.04052	0.822129	FALSE
Cardio-metabolic	AD response non-remission	No	-0.013117	0.027288	0.630739	0.986969	0.933484	1.04045	0.819948	FALSE
Cardio-metabolic	Anxiety	Yes	0.0417083	0.0297335	0.160695	1.04259	0.984313	1.10087	0.409294	FALSE
Cardio-metabolic	Anxiety	No	0.0408676	0.0297057	0.168899	1.04171	0.983491	1.09994	0.418647	FALSE
Cardio-metabolic	Bipolar disorder	Yes	0.0705152	0.0313506	0.0244967	1.07306	1.01161	1.13451	0.122483	FALSE
Cardio-metabolic	Bipolar disorder	No	0.0707569	0.0313485	0.0240015	1.07332	1.01188	1.13476	0.120008	FALSE
Cardio-metabolic	Neuroticism	Yes	0.0591123	0.028586	0.0386521	1.06089	1.00487	1.11692	0.162745	FALSE
Cardio-metabolic	Neuroticism	No	0.0593319	0.0285737	0.0378524	1.06113	1.00512	1.11713	0.157308	FALSE
Cardio-metabolic	Schizophrenia	Yes	0.0780463	0.029339	0.00781035	1.08117	1.02367	1.13868	0.052069	FALSE
Cardio-metabolic	Schizophrenia	No	0.0783428	0.0293306	0.00756188	1.08149	1.02401	1.13898	0.0504125	FALSE
Cardio-metabolic	Major depressive disorder	Yes	0.118693	0.0290789	4.46967e-05	1.12602	1.06903	1.18302	0.00143881	TRUE
Cardio-metabolic	Major depressive disorder	No	0.118739	0.0290738	4.42605e-05	1.12608	1.06909	1.18306	0.00146518	TRUE
Diarrhoea	ADHD	Yes	0.0261361	0.0589694	0.65761	1.02648	0.910901	1.14206	0.831708	FALSE
Diarrhoea	ADHD	No	0.0253844	0.0588969	0.66647	1.02571	0.910271	1.14115	0.833088	FALSE
Diarrhoea	AD response improvement	Yes	-0.0272151	0.0573894	0.635344	0.973152	0.860669	1.08564	0.822129	FALSE
Diarrhoea	AD response improvement	No	-0.0267735	0.0572497	0.640026	0.973582	0.861372	1.08579	0.819948	FALSE
Diarrhoea	AD response non-remission	Yes	-0.0291612	0.0579931	0.615078	0.97126	0.857594	1.08493	0.820104	FALSE
Diarrhoea	AD response non-remission	No	-0.027234	0.057809	0.637568	0.973134	0.859828	1.08644	0.819948	FALSE
Diarrhoea	Anxiety	Yes	-0.0178591	0.0627824	0.776058	0.982299	0.859246	1.10535	0.892878	FALSE
Diarrhoea	Anxiety	No	-0.0123589	0.0625917	0.843474	0.987717	0.865037	1.1104	0.926541	FALSE
Diarrhoea	Bipolar disorder	Yes	0.00138891	0.0661567	0.98325	1.00139	0.871723	1.13106	0.98325	FALSE
Diarrhoea	Bipolar disorder	No	0.00485047	0.0661808	0.941574	1.00486	0.875148	1.13458	0.972075	FALSE
Diarrhoea	Neuroticism	Yes	-0.0878053	0.0608842	0.149255	0.915939	0.796606	1.03527	0.408637	FALSE
Diarrhoea	Neuroticism	No	-0.0848057	0.0608457	0.163383	0.918691	0.799433	1.03795	0.418647	FALSE
Diarrhoea	Schizophrenia	Yes	-0.0488118	0.0629721	0.43826	0.95236	0.828935	1.07579	0.719413	FALSE
Diarrhoea	Schizophrenia	No	-0.0484289	0.0629435	0.441654	0.952725	0.829356	1.07609	0.711214	FALSE
Diarrhoea	Major depressive disorder	Yes	0.0813262	0.0616336	0.186999	1.08472	0.963923	1.20553	0.439997	FALSE
Diarrhoea	Major depressive disorder	No	0.0812178	0.0615576	0.187043	1.08461	0.963954	1.20526	0.440101	FALSE
Dizziness	ADHD	Yes	-0.0293896	0.0833633	0.724427	0.971038	0.807646	1.13443	0.878093	FALSE
Dizziness	ADHD	No	-0.0272631	0.0832706	0.743362	0.973105	0.809895	1.13632	0.87997	FALSE
Dizziness	AD response improvement	Yes	-0.1842	0.0808604	0.0227266	0.83177	0.673283	0.990256	0.121209	FALSE
Dizziness	AD response improvement	No	-0.184501	0.080782	0.0223749	0.831519	0.673186	0.989851	0.117439	FALSE
Dizziness	AD response non-remission	Yes	0.231101	0.0816859	0.00466725	1.25999	1.09988	1.42009	0.03556	TRUE
Dizziness	AD response non-remission	No	0.233355	0.0816969	0.00428544	1.26283	1.1027	1.42296	0.032651	TRUE
Dizziness	Anxiety	Yes	-0.0523161	0.0878075	0.551305	0.949029	0.776926	1.12113	0.780609	FALSE
Dizziness	Anxiety	No	-0.0535141	0.0877388	0.541911	0.947893	0.775924	1.11986	0.771753	FALSE
Dizziness	Bipolar disorder	Yes	0.0734087	0.09287	0.429267	1.07617	0.894145	1.2582	0.719413	FALSE
Dizziness	Bipolar disorder	No	0.0756526	0.0928867	0.415381	1.07859	0.89653	1.26065	0.702746	FALSE
Dizziness	Neuroticism	Yes	-0.0680015	0.0849297	0.423317	0.934259	0.767797	1.10072	0.719413	FALSE
Dizziness	Neuroticism	No	-0.0687798	0.0847886	0.417256	0.933532	0.767347	1.09972	0.702746	FALSE
Dizziness	Schizophrenia	Yes	0.119572	0.086139	0.165098	1.12701	0.958182	1.29585	0.412744	FALSE
Dizziness	Schizophrenia	No	0.121974	0.086127	0.156714	1.12972	0.960916	1.29853	0.411052	FALSE
Dizziness	Major depressive disorder	Yes	0.0222547	0.0844181	0.792069	1.0225	0.857045	1.18796	0.892878	FALSE
Dizziness	Major depressive disorder	No	0.0223423	0.0844252	0.791287	1.02259	0.85712	1.18807	0.897914	FALSE
Headache	ADHD	Yes	0.0339166	0.0384115	0.377247	1.0345	0.959212	1.10978	0.685903	FALSE
Headache	ADHD	No	0.033105	0.0384192	0.388864	1.03366	0.958357	1.10896	0.694628	FALSE
Headache	AD response improvement	Yes	0.00096681	0.0373259	0.979336	1.00097	0.927809	1.07413	0.98325	FALSE
Headache	AD response improvement	No	0.00260273	0.037253	0.9443	1.00261	0.92959	1.07562	0.972075	FALSE
Headache	AD response non-remission	Yes	0.0247913	0.0377441	0.511293	1.0251	0.951123	1.09908	0.743639	FALSE
Headache	AD response non-remission	No	0.0227803	0.0376414	0.54505	1.02304	0.949265	1.09682	0.771753	FALSE
Headache	Anxiety	Yes	0.0750446	0.040974	0.0670234	1.07793	0.997623	1.15824	0.240255	FALSE
Headache	Anxiety	No	0.0758672	0.0409101	0.0636698	1.07882	0.998635	1.159	0.231527	FALSE
Headache	Bipolar disorder	Yes	0.00813882	0.0431319	0.850331	1.00817	0.923634	1.09271	0.93187	FALSE
Headache	Bipolar disorder	No	0.00763179	0.0430771	0.859378	1.00766	0.92323	1.09209	0.935378	FALSE
Headache	Neuroticism	Yes	0.0732766	0.0392061	0.0616216	1.07603	0.999184	1.15287	0.22929	FALSE
Headache	Neuroticism	No	0.07426	0.0391798	0.0580442	1.07709	1.00029	1.15388	0.215978	FALSE
Headache	Schizophrenia	Yes	0.0564517	0.0402886	0.161159	1.05808	0.97911	1.13704	0.409294	FALSE
Headache	Schizophrenia	No	0.0551969	0.0402321	0.170075	1.05675	0.977894	1.1356	0.418647	FALSE
Headache	Major depressive disorder	Yes	0.083362	0.0399988	0.0371499	1.08694	1.00854	1.16533	0.162745	FALSE
Headache	Major depressive disorder	No	0.0835872	0.0399544	0.036433	1.08718	1.00887	1.16549	0.157308	FALSE
Insomnia	ADHD	Yes	-0.0135145	0.0418633	0.746828	0.986576	0.904524	1.06863	0.884991	FALSE
Insomnia	ADHD	No	-0.0140763	0.0418557	0.73664	0.986022	0.903985	1.06806	0.879571	FALSE
Insomnia	AD response improvement	Yes	-0.0311673	0.0406679	0.443447	0.969313	0.889604	1.04902	0.719413	FALSE
Insomnia	AD response improvement	No	-0.0310971	0.040671	0.444509	0.969381	0.889666	1.0491	0.711214	FALSE
Insomnia	AD response non-remission	Yes	-0.027135	0.0411174	0.509293	0.97323	0.89264	1.05382	0.743639	FALSE
Insomnia	AD response non-remission	No	-0.0272184	0.0410908	0.507717	0.973149	0.892611	1.05369	0.743332	FALSE
Insomnia	Anxiety	Yes	0.145753	0.0449804	0.00119377	1.15691	1.06875	1.24507	0.0140335	TRUE
Insomnia	Anxiety	No	0.147163	0.0449317	0.00105565	1.15854	1.07048	1.24661	0.0127363	TRUE
Insomnia	Bipolar disorder	Yes	0.0774972	0.0472884	0.101251	1.08058	0.987894	1.17326	0.306056	FALSE
Insomnia	Bipolar disorder	No	0.0776306	0.0472656	0.100501	1.08072	0.988083	1.17336	0.303398	FALSE
Insomnia	Neuroticism	Yes	0.0507352	0.0428253	0.236136	1.05204	0.968107	1.13598	0.510564	FALSE
Insomnia	Neuroticism	No	0.0513842	0.0428096	0.230024	1.05273	0.96882	1.13663	0.490766	FALSE
Insomnia	Schizophrenia	Yes	0.0768078	0.0438357	0.0797439	1.07983	0.993917	1.16575	0.265813	FALSE
Insomnia	Schizophrenia	No	0.0762689	0.0438093	0.0816961	1.07925	0.993386	1.16512	0.266763	FALSE
Insomnia	Major depressive disorder	Yes	0.0961389	0.0436112	0.0274923	1.10091	1.01543	1.18639	0.129375	FALSE
Insomnia	Major depressive disorder	No	0.0958245	0.0436005	0.0279645	1.10057	1.01511	1.18602	0.131598	FALSE
Rash	ADHD	Yes	-0.0588922	0.0905225	0.515317	0.942808	0.765384	1.12023	0.743639	FALSE
Rash	ADHD	No	-0.0589321	0.0906635	0.515687	0.942771	0.76507	1.12047	0.743332	FALSE
Rash	AD response improvement	Yes	0.125171	0.0883513	0.156558	1.13334	0.960174	1.30651	0.409294	FALSE
Rash	AD response improvement	No	0.127255	0.0882545	0.149328	1.13571	0.962728	1.30869	0.404958	FALSE
Rash	AD response non-remission	Yes	-0.0295282	0.0892104	0.740648	0.970904	0.796051	1.14576	0.884991	FALSE
Rash	AD response non-remission	No	-0.03172	0.088942	0.721364	0.968778	0.794452	1.1431	0.87438	FALSE
Rash	Anxiety	Yes	-0.063245	0.0959559	0.509829	0.938713	0.75064	1.12679	0.743639	FALSE
Rash	Anxiety	No	-0.0626513	0.0958777	0.513466	0.939271	0.751351	1.12719	0.743332	FALSE
Rash	Bipolar disorder	Yes	-0.0512832	0.101153	0.612165	0.95001	0.751749	1.14827	0.820104	FALSE
Rash	Bipolar disorder	No	-0.052411	0.101154	0.604369	0.948939	0.750676	1.1472	0.812597	FALSE
Rash	Neuroticism	Yes	0.109029	0.0932312	0.242225	1.11519	0.932461	1.29793	0.512562	FALSE
Rash	Neuroticism	No	0.110004	0.0932853	0.23831	1.11628	0.933443	1.29912	0.501706	FALSE
Rash	Schizophrenia	Yes	0.0318162	0.0966959	0.74213	1.03233	0.842804	1.22185	0.884991	FALSE
Rash	Schizophrenia	No	0.0304245	0.0966245	0.752858	1.03089	0.841508	1.22028	0.87997	FALSE
Rash	Major depressive disorder	Yes	-0.0734299	0.0941575	0.435471	0.929201	0.744653	1.11375	0.719413	FALSE
Rash	Major depressive disorder	No	-0.0730877	0.0940838	0.437255	0.929519	0.745115	1.11392	0.711214	FALSE
Mood changes	ADHD	Yes	-0.135132	0.0981128	0.168414	0.8736	0.681299	1.0659	0.414558	FALSE
Mood changes	ADHD	No	-0.135069	0.0981819	0.168913	0.873655	0.681219	1.06609	0.418647	FALSE
Mood changes	AD response improvement	Yes	-0.173603	0.0949766	0.0675718	0.84063	0.654476	1.02678	0.240255	FALSE
Mood changes	AD response improvement	No	-0.174591	0.0951357	0.0664798	0.839801	0.653335	1.02627	0.236373	FALSE
Mood changes	AD response non-remission	Yes	0.0787807	0.0957516	0.410644	1.08197	0.894294	1.26964	0.719413	FALSE
Mood changes	AD response non-remission	No	0.0785315	0.095826	0.412489	1.0817	0.893879	1.26952	0.702746	FALSE
Mood changes	Anxiety	Yes	0.0608343	0.10519	0.563042	1.06272	0.856551	1.26889	0.781583	FALSE
Mood changes	Anxiety	No	0.0578861	0.105127	0.581889	1.05959	0.853545	1.26564	0.79766	FALSE
Mood changes	Bipolar disorder	Yes	-0.0932913	0.110734	0.399517	0.910928	0.69389	1.12797	0.710253	FALSE
Mood changes	Bipolar disorder	No	-0.0941487	0.110703	0.39507	0.910147	0.693169	1.12713	0.694628	FALSE
Mood changes	Neuroticism	Yes	-0.0683977	0.100019	0.494073	0.933889	0.737851	1.12993	0.743639	FALSE
Mood changes	Neuroticism	No	-0.0683618	0.0999412	0.493962	0.933923	0.738038	1.12981	0.743332	FALSE
Mood changes	Schizophrenia	Yes	0.0441053	0.100312	0.660168	1.04509	0.848481	1.2417	0.831708	FALSE
Mood changes	Schizophrenia	No	0.0445037	0.100284	0.657205	1.04551	0.848952	1.24207	0.832143	FALSE
Mood changes	Major depressive disorder	Yes	0.0219485	0.100139	0.826509	1.02219	0.825919	1.21846	0.920131	FALSE
Mood changes	Major depressive disorder	No	0.021843	0.100194	0.827423	1.02208	0.825703	1.21846	0.926541	FALSE
Dry mouth	ADHD	Yes	-0.0464438	0.0346172	0.179713	0.954618	0.886768	1.02247	0.429164	FALSE
Dry mouth	ADHD	No	-0.0462855	0.0346193	0.181227	0.954769	0.886916	1.02262	0.43278	FALSE
Dry mouth	AD response improvement	Yes	0.0346699	0.0338335	0.305494	1.03528	0.968964	1.10159	0.582194	FALSE
Dry mouth	AD response improvement	No	0.0353458	0.0337986	0.295664	1.03598	0.969733	1.10222	0.569954	FALSE
Dry mouth	AD response non-remission	Yes	-0.0462314	0.0340796	0.174918	0.954821	0.888025	1.02162	0.424044	FALSE
Dry mouth	AD response non-remission	No	-0.0463223	0.0340094	0.173184	0.954734	0.888076	1.02139	0.41984	FALSE
Dry mouth	Anxiety	Yes	0.111291	0.0371802	0.00275987	1.11772	1.04485	1.19059	0.0259753	TRUE
Dry mouth	Anxiety	No	0.110554	0.0371139	0.00289402	1.1169	1.04415	1.18964	0.0272378	TRUE
Dry mouth	Bipolar disorder	Yes	0.0674414	0.0391226	0.0847352	1.06977	0.993087	1.14645	0.271153	FALSE
Dry mouth	Bipolar disorder	No	0.0673797	0.0391158	0.0849668	1.0697	0.993034	1.14637	0.271894	FALSE
Dry mouth	Neuroticism	Yes	0.0511784	0.0357995	0.152836	1.05251	0.982344	1.12268	0.408637	FALSE
Dry mouth	Neuroticism	No	0.0532327	0.0357881	0.136898	1.05468	0.98453	1.12482	0.391137	FALSE
Dry mouth	Schizophrenia	Yes	0.0653999	0.0368356	0.0758227	1.06759	0.995388	1.13978	0.263731	FALSE
Dry mouth	Schizophrenia	No	0.0652794	0.0367895	0.0759962	1.06746	0.99535	1.13956	0.257777	FALSE
Dry mouth	Major depressive disorder	Yes	0.081099	0.0363172	0.0255442	1.08448	1.0133	1.15566	0.123851	FALSE
Dry mouth	Major depressive disorder	No	0.0806905	0.036287	0.0261702	1.08404	1.01291	1.15516	0.126886	FALSE
Nausea	ADHD	Yes	0.0227749	0.0305972	0.456667	1.02304	0.963066	1.08301	0.719413	FALSE
Nausea	ADHD	No	0.0229141	0.0305857	0.45375	1.02318	0.963231	1.08313	0.716882	FALSE
Nausea	AD response improvement	Yes	-0.0251414	0.0297328	0.397788	0.975172	0.916896	1.03345	0.710253	FALSE
Nausea	AD response improvement	No	-0.0254483	0.0297294	0.392	0.974873	0.916603	1.03314	0.694628	FALSE
Nausea	AD response non-remission	Yes	0.00316053	0.030004	0.916108	1.00317	0.944358	1.06197	0.971761	FALSE
Nausea	AD response non-remission	No	0.00379424	0.0300014	0.899361	1.0038	0.944999	1.0626	0.965757	FALSE
Nausea	Anxiety	Yes	0.124058	0.0328074	0.000155937	1.13208	1.06778	1.19638	0.00311873	TRUE
Nausea	Anxiety	No	0.124111	0.0327767	0.00015274	1.13214	1.0679	1.19638	0.00305479	TRUE
Nausea	Bipolar disorder	Yes	0.0781096	0.0344839	0.0235063	1.08124	1.01365	1.14883	0.121323	FALSE
Nausea	Bipolar disorder	No	0.0785265	0.0344786	0.0227539	1.08169	1.01411	1.14927	0.117439	FALSE
Nausea	Neuroticism	Yes	0.0869148	0.0313659	0.00558851	1.0908	1.02933	1.15228	0.0388766	TRUE
Nausea	Neuroticism	No	0.0867066	0.0313427	0.00566775	1.09058	1.02915	1.15201	0.0394278	TRUE
Nausea	Schizophrenia	Yes	0.0916219	0.0321554	0.00438089	1.09595	1.03293	1.15897	0.03556	TRUE
Nausea	Schizophrenia	No	0.0921131	0.0321526	0.00417176	1.09649	1.03347	1.15951	0.032651	TRUE
Nausea	Major depressive disorder	Yes	0.127994	0.0319299	6.10834e-05	1.13655	1.07396	1.19913	0.00162889	TRUE
Nausea	Major depressive disorder	No	0.127968	0.0319301	6.12985e-05	1.13652	1.07393	1.1991	0.00163463	TRUE
Palpitations	ADHD	Yes	-0.0128366	0.0406629	0.752243	0.987245	0.907546	1.06694	0.884991	FALSE
Palpitations	ADHD	No	-0.0124673	0.0406328	0.758974	0.98761	0.90797	1.06725	0.87997	FALSE
Palpitations	AD response improvement	Yes	0.00439333	0.039355	0.911114	1.0044	0.927267	1.08154	0.971761	FALSE
Palpitations	AD response improvement	No	0.00382807	0.0393626	0.922527	1.00384	0.926685	1.08099	0.972075	FALSE
Palpitations	AD response non-remission	Yes	-0.022088	0.0397372	0.578313	0.978154	0.900269	1.05604	0.784153	FALSE
Palpitations	AD response non-remission	No	-0.0214118	0.0397543	0.590161	0.978816	0.900897	1.05673	0.800218	FALSE
Palpitations	Anxiety	Yes	0.0246152	0.0432501	0.569263	1.02492	0.94015	1.10969	0.781583	FALSE
Palpitations	Anxiety	No	0.0245357	0.043213	0.570181	1.02484	0.940142	1.10954	0.793295	FALSE
Palpitations	Bipolar disorder	Yes	0.0215453	0.045677	0.63715	1.02178	0.932252	1.11131	0.822129	FALSE
Palpitations	Bipolar disorder	No	0.0218167	0.0456617	0.6328	1.02206	0.932559	1.11155	0.819948	FALSE
Palpitations	Neuroticism	Yes	0.0426106	0.0415961	0.305652	1.04353	0.962003	1.12506	0.582194	FALSE
Palpitations	Neuroticism	No	0.0416638	0.0415502	0.31599	1.04254	0.961105	1.12398	0.594804	FALSE
Palpitations	Schizophrenia	Yes	0.0699407	0.0426938	0.101381	1.07244	0.988765	1.15612	0.306056	FALSE
Palpitations	Schizophrenia	No	0.0705878	0.0426949	0.0982681	1.07314	0.989457	1.15682	0.302363	FALSE
Palpitations	Major depressive disorder	Yes	0.0873626	0.0422063	0.0384623	1.09129	1.00857	1.17402	0.162745	FALSE
Palpitations	Major depressive disorder	No	0.0874208	0.0422086	0.0383437	1.09136	1.00863	1.17408	0.157308	FALSE
Sexual dysfunction	ADHD	Yes	0.0453067	0.0312188	0.146706	1.04635	0.98516	1.10754	0.408637	FALSE
Sexual dysfunction	ADHD	No	0.0457868	0.0311931	0.142145	1.04685	0.985713	1.10799	0.396079	FALSE
Sexual dysfunction	AD response improvement	Yes	0.0465425	0.0305653	0.127827	1.04764	0.987735	1.10755	0.371861	FALSE
Sexual dysfunction	AD response improvement	No	0.0460488	0.0305363	0.131554	1.04713	0.987274	1.10698	0.382702	FALSE
Sexual dysfunction	AD response non-remission	Yes	-0.0224913	0.0307888	0.465083	0.97776	0.917414	1.03811	0.722459	FALSE
Sexual dysfunction	AD response non-remission	No	-0.021096	0.0307488	0.492666	0.979125	0.918857	1.03939	0.743332	FALSE
Sexual dysfunction	Anxiety	Yes	0.0575498	0.0336266	0.0870006	1.05924	0.99333	1.12515	0.272943	FALSE
Sexual dysfunction	Anxiety	No	0.056497	0.0335543	0.0922305	1.05812	0.992357	1.12389	0.289351	FALSE
Sexual dysfunction	Bipolar disorder	Yes	0.0910718	0.0354236	0.0101424	1.09535	1.02592	1.16478	0.0649112	FALSE
Sexual dysfunction	Bipolar disorder	No	0.0924789	0.0354147	0.00901956	1.09689	1.02748	1.1663	0.0577252	FALSE
Sexual dysfunction	Neuroticism	Yes	0.0385958	0.0322694	0.231678	1.03935	0.976102	1.1026	0.510561	FALSE
Sexual dysfunction	Neuroticism	No	0.0405156	0.0322296	0.208721	1.04135	0.978177	1.10452	0.477076	FALSE
Sexual dysfunction	Schizophrenia	Yes	0.0574193	0.0331539	0.0832911	1.0591	0.994118	1.12408	0.271153	FALSE
Sexual dysfunction	Schizophrenia	No	0.0590684	0.033127	0.074572	1.06085	0.995919	1.12578	0.257777	FALSE
Sexual dysfunction	Major depressive disorder	Yes	0.111767	0.0328902	0.000678347	1.11825	1.05379	1.18272	0.00904463	TRUE
Sexual dysfunction	Major depressive disorder	No	0.111607	0.0328697	0.000685165	1.11807	1.05365	1.1825	0.00913553	TRUE
Sleepiness	ADHD	Yes	0.0216657	0.0319963	0.498322	1.0219	0.959189	1.08461	0.743639	FALSE
Sleepiness	ADHD	No	0.0220857	0.0319891	0.489933	1.02233	0.959633	1.08503	0.743332	FALSE
Sleepiness	AD response improvement	Yes	0.036511	0.0313033	0.243467	1.03719	0.975831	1.09854	0.512562	FALSE
Sleepiness	AD response improvement	No	0.037497	0.0312413	0.230047	1.03821	0.976976	1.09944	0.490766	FALSE
Sleepiness	AD response non-remission	Yes	-0.00843348	0.0315512	0.789242	0.991602	0.929762	1.05344	0.892878	FALSE
Sleepiness	AD response non-remission	No	-0.00871197	0.0314827	0.781993	0.991326	0.92962	1.05303	0.893707	FALSE
Sleepiness	Anxiety	Yes	0.110498	0.0343958	0.00131564	1.11683	1.04942	1.18425	0.0140335	TRUE
Sleepiness	Anxiety	No	0.110466	0.0343448	0.00129811	1.1168	1.04948	1.18411	0.0138465	TRUE
Sleepiness	Bipolar disorder	Yes	0.03814	0.0360641	0.290255	1.03888	0.968191	1.10956	0.580509	FALSE
Sleepiness	Bipolar disorder	No	0.038867	0.0360507	0.28098	1.03963	0.968973	1.11029	0.555947	FALSE
Sleepiness	Neuroticism	Yes	0.093935	0.0330272	0.00445272	1.09849	1.03376	1.16322	0.03556	TRUE
Sleepiness	Neuroticism	No	0.094455	0.0330053	0.00421223	1.09906	1.03437	1.16375	0.032651	TRUE
Sleepiness	Schizophrenia	Yes	0.138142	0.0338551	4.49628e-05	1.14814	1.08178	1.21449	0.00143881	TRUE
Sleepiness	Schizophrenia	No	0.137867	0.0338228	4.57868e-05	1.14782	1.08153	1.21412	0.00146518	TRUE
Sleepiness	Major depressive disorder	Yes	0.12436	0.0334423	0.000200292	1.13242	1.06688	1.19797	0.00356075	TRUE
Sleepiness	Major depressive disorder	No	0.124973	0.0334088	0.00018349	1.13312	1.06764	1.1986	0.00326204	TRUE
Sweating	ADHD	Yes	-0.00578354	0.0992697	0.953541	0.994233	0.799664	1.1888	0.971761	FALSE
Sweating	ADHD	No	-0.00576046	0.0995327	0.953848	0.994256	0.799172	1.18934	0.972075	FALSE
Sweating	AD response improvement	Yes	0.00655813	0.0967987	0.945985	1.00658	0.816854	1.19631	0.971761	FALSE
Sweating	AD response improvement	No	0.00686519	0.0969148	0.943527	1.00689	0.816936	1.19684	0.972075	FALSE
Sweating	AD response non-remission	Yes	0.0387786	0.0975529	0.690989	1.03954	0.848337	1.23074	0.863736	FALSE
Sweating	AD response non-remission	No	0.0361954	0.0976603	0.710916	1.03686	0.845444	1.22827	0.868295	FALSE
Sweating	Anxiety	Yes	0.00667683	0.106698	0.950103	1.0067	0.797572	1.21583	0.971761	FALSE
Sweating	Anxiety	No	6.39031e-05	0.10671	0.999522	1.00006	0.790913	1.20922	0.999522	FALSE
Sweating	Bipolar disorder	Yes	-0.0186236	0.113236	0.869364	0.981549	0.759605	1.20349	0.946246	FALSE
Sweating	Bipolar disorder	No	-0.0220402	0.113082	0.845468	0.978201	0.756559	1.19984	0.926541	FALSE
Sweating	Neuroticism	Yes	0.0506233	0.103599	0.625092	1.05193	0.848872	1.25498	0.822129	FALSE
Sweating	Neuroticism	No	0.0489892	0.103588	0.636266	1.05021	0.847177	1.25324	0.819948	FALSE
Sweating	Schizophrenia	Yes	0.12416	0.10409	0.232944	1.1322	0.92818	1.33621	0.510561	FALSE
Sweating	Schizophrenia	No	0.125659	0.104008	0.226985	1.1339	0.930039	1.33775	0.490766	FALSE
Sweating	Major depressive disorder	Yes	0.125434	0.102196	0.219678	1.13364	0.933336	1.33394	0.50212	FALSE
Sweating	Major depressive disorder	No	0.125191	0.102293	0.221012	1.13336	0.93287	1.33386	0.490766	FALSE
Weight gain	ADHD	Yes	0.0249164	0.0327347	0.446561	1.02523	0.961069	1.08939	0.719413	FALSE
Weight gain	ADHD	No	0.0251584	0.0327513	0.442389	1.02548	0.961285	1.08967	0.711214	FALSE
Weight gain	AD response improvement	Yes	0.0307525	0.0319536	0.335843	1.03123	0.968601	1.09386	0.617642	FALSE
Weight gain	AD response improvement	No	0.0311727	0.0319307	0.328936	1.03166	0.969079	1.09425	0.611973	FALSE
Weight gain	AD response non-remission	Yes	-0.0258816	0.0322141	0.421729	0.97445	0.911311	1.03759	0.719413	FALSE
Weight gain	AD response non-remission	No	-0.0265243	0.0321788	0.409781	0.973824	0.910754	1.03689	0.702746	FALSE
Weight gain	Anxiety	Yes	0.0529678	0.0351061	0.131352	1.0544	0.985588	1.1232	0.375292	FALSE
Weight gain	Anxiety	No	0.0512929	0.0350698	0.143579	1.05263	0.983894	1.12137	0.396079	FALSE
Weight gain	Bipolar disorder	Yes	0.0726016	0.0369822	0.0496286	1.0753	1.00282	1.14779	0.193673	FALSE
Weight gain	Bipolar disorder	No	0.0725944	0.0369761	0.049614	1.07529	1.00282	1.14777	0.193616	FALSE
Weight gain	Neuroticism	Yes	0.0800093	0.0337164	0.0176439	1.0833	1.01721	1.14938	0.104557	FALSE
Weight gain	Neuroticism	No	0.0801241	0.0337038	0.0174398	1.08342	1.01736	1.14948	0.103347	FALSE
Weight gain	Schizophrenia	Yes	0.0995382	0.034709	0.00413347	1.10466	1.03663	1.17269	0.03556	TRUE
Weight gain	Schizophrenia	No	0.0994867	0.0346889	0.00413117	1.1046	1.03661	1.17259	0.032651	TRUE
Weight gain	Major depressive disorder	Yes	0.136537	0.0344528	7.40095e-05	1.1463	1.07877	1.21382	0.00169165	TRUE
Weight gain	Major depressive disorder	No	0.136735	0.0344364	7.1672e-05	1.14652	1.07903	1.21402	0.00163822	TRUE
Weight loss	ADHD	Yes	-0.00524444	0.0685327	0.939002	0.994769	0.860445	1.12909	0.971761	FALSE
Weight loss	ADHD	No	-0.00445372	0.0684674	0.948135	0.995556	0.86136	1.12975	0.972075	FALSE
Weight loss	AD response improvement	Yes	-0.0246663	0.0658358	0.707911	0.975635	0.846597	1.10467	0.871275	FALSE
Weight loss	AD response improvement	No	-0.0267178	0.0659658	0.685459	0.973636	0.844343	1.10293	0.850181	FALSE
Weight loss	AD response non-remission	Yes	0.049659	0.0666089	0.455951	1.05091	0.920359	1.18147	0.719413	FALSE
Weight loss	AD response non-remission	No	0.0511637	0.0667281	0.443231	1.0525	0.921708	1.18328	0.711214	FALSE
Weight loss	Anxiety	Yes	0.168377	0.0731529	0.0213514	1.18338	1.04	1.32676	0.117801	FALSE
Weight loss	Anxiety	No	0.166529	0.0730814	0.0226865	1.1812	1.03796	1.32444	0.117439	FALSE
Weight loss	Bipolar disorder	Yes	0.00473501	0.0768484	0.950869	1.00475	0.854123	1.15537	0.971761	FALSE
Weight loss	Bipolar disorder	No	0.00450114	0.076833	0.953284	1.00451	0.853919	1.1551	0.972075	FALSE
Weight loss	Neuroticism	Yes	0.0506856	0.0701642	0.470058	1.05199	0.91447	1.18951	0.723166	FALSE
Weight loss	Neuroticism	No	0.0504095	0.0700766	0.471926	1.0517	0.914352	1.18905	0.733089	FALSE
Weight loss	Schizophrenia	Yes	0.157232	0.072691	0.0305401	1.17027	1.02779	1.31274	0.139612	FALSE
Weight loss	Schizophrenia	No	0.157707	0.0726309	0.0299043	1.17082	1.02847	1.31318	0.136705	FALSE
Weight loss	Major depressive disorder	Yes	0.0871411	0.0716521	0.223921	1.09105	0.950612	1.23149	0.50461	FALSE
Weight loss	Major depressive disorder	No	0.0871119	0.0716793	0.224251	1.09102	0.950527	1.23151	0.490766	FALSE
AD— antidepressant; CI—confidence interval; Dec- decreased; FDR—False discovery rate; Inc- increased; OR—odds ratio; PGS—polygenic score; * FDR-corrected p.value < 0.05. Estimates are not reported for side effects with N < 100 cases for a given drug class.
