# Supplementary material for: Genetic influences on antidepressant side effects: a CYP2C19 gene variation and polygenic risk study in the Estonian Biobank
Source: Eur J Hum Genet. 2025 Jun 27;33(10):1376–85. doi: 10.1038/s41431-025-01894-x (PMC12480030; doi:10.1038/s41431-025-01894-x)
Supplement: Supplementary file 14 — Supplementary Table 12 [file 41431_2025_1894_MOESM14_ESM.xlsx]

## Sheet: S11
Supplementary Table 12. Logistic regression associations between trait-specific PGS and side effects across antidepressant classes among 13,729 antidepressant users.
Side effect	PGS	Estimate	Std error	P value	OR	95%CI lower	95%CI upper	FDR-corrected p-value	Drug class
Anxiety	ANXIETY	0.290157	0.0835045	0.000511333	1.33664	1.17297	1.50031	0.00472983	All
Constipation	CONSTIPATION	0.0211217	0.0435142	0.627394	1.02135	0.936059	1.10663	0.901545	All
Dec. blood pressure	SYSTOLIC BP	0.0235689	0.0908907	0.795396	1.02385	0.845703	1.20199	0.901545	All
Diarrhoea	DIARRHOEA	-0.0472221	0.0481974	0.327202	0.953876	0.859409	1.04834	0.78783	All
Headache	HEADACHE	-0.0106423	0.0294677	0.717987	0.989414	0.931657	1.04717	0.901545	All
Inc. blood pressure	SYSTOLIC BP	0.237342	0.0634592	0.000183964	1.26788	1.1435	1.39226	0.00226889	All
Insomnia	INSOMNIA	0.00793334	0.0319803	0.804081	1.00796	0.945283	1.07065	0.901545	All
Nausea	NAUSEA	-0.0214428	0.0238534	0.368683	0.978785	0.932033	1.02554	0.802427	All
Palpitations	PALPITATIONS	0.0609215	0.0310517	0.0497694	1.06282	1.00195	1.12368	0.184147	All
Sleepiness	SLEEPINESS	0.00785968	0.0242307	0.745659	1.00789	0.960398	1.05538	0.901545	All
Weight gain	BMI	0.0963743	0.0249422	0.000111589	1.10117	1.05228	1.15006	0.00206439	All
Weight loss	BMI	-0.0152152	0.0470607	0.74646	0.9849	0.892661	1.07714	0.901545	All
Constipation	CONSTIPATION	0.0345107	0.0682989	0.613355	1.03511	0.901247	1.16898	0.901545	SNRI + Atyp.
Diarrhoea	DIARRHOEA	-0.196811	0.0940272	0.0363379	0.821346	0.637053	1.00564	0.168063	SNRI + Atyp.
Headache	HEADACHE	0.065526	0.0528535	0.215061	1.06772	0.964128	1.17131	0.623657	SNRI + Atyp.
Inc. blood pressure	SYSTOLIC BP	0.236732	0.0916196	0.00977016	1.2671	1.08753	1.44668	0.0516423	SNRI + Atyp.
Insomnia	INSOMNIA	-0.00239171	0.0557255	0.965766	0.997611	0.888389	1.10683	0.997102	SNRI + Atyp.
Nausea	NAUSEA	0.0196019	0.0423582	0.643533	1.0198	0.936773	1.10282	0.901545	SNRI + Atyp.
Palpitations	PALPITATIONS	0.108106	0.0547888	0.0484784	1.11417	1.00678	1.22155	0.184147	SNRI + Atyp.
Sleepiness	SLEEPINESS	0.00277807	0.0397139	0.944232	1.00278	0.924943	1.08062	0.997102	SNRI + Atyp.
Weight gain	BMI	0.0189663	0.0392432	0.628882	1.01915	0.942231	1.09606	0.901545	SNRI + Atyp.
Weight loss	BMI	-0.000333468	0.0918157	0.997102	0.999667	0.819708	1.17963	0.997102	SNRI + Atyp.
Anxiety	ANXIETY	0.293776	0.102822	0.00427489	1.34148	1.13995	1.54301	0.0316342	SSRI
Constipation	CONSTIPATION	-0.033003	0.0610956	0.589069	0.967536	0.847788	1.08728	0.901545	SSRI
Diarrhoea	DIARRHOEA	-0.00197261	0.0548395	0.971306	0.998029	0.890544	1.10551	0.997102	SSRI
Headache	HEADACHE	-0.0369035	0.0350276	0.292086	0.963769	0.895115	1.03242	0.771942	SSRI
Inc. blood pressure	SYSTOLIC BP	0.233011	0.0852136	0.00624875	1.2624	1.09538	1.42941	0.038534	SSRI
Insomnia	INSOMNIA	0.0118595	0.0379151	0.75444	1.01193	0.937616	1.08624	0.901545	SSRI
Nausea	NAUSEA	-0.0437655	0.0276164	0.113021	0.957178	0.90305	1.01131	0.38016	SSRI
Palpitations	PALPITATIONS	0.0355616	0.0373226	0.340683	1.0362	0.963049	1.10935	0.78783	SSRI
Sleepiness	SLEEPINESS	0.0252798	0.0313832	0.420519	1.0256	0.964091	1.08711	0.864401	SSRI
Weight gain	BMI	0.155411	0.0314684	7.86687e-07	1.16814	1.10646	1.22982	2.91074e-05	SSRI
Weight loss	BMI	-0.0154899	0.0542085	0.775072	0.984629	0.878381	1.09088	0.901545	SSRI
Constipation	CONSTIPATION	0.0365517	0.101016	0.71747	1.03723	0.839238	1.23522	0.901545	TCA
Palpitations	PALPITATIONS	-0.0308417	0.10342	0.765537	0.969629	0.766926	1.17233	0.901545	TCA
Sleepiness	SLEEPINESS	-0.079042	0.0643212	0.219123	0.924001	0.797932	1.05007	0.623657	TCA
Weight gain	BMI	0.0440807	0.0875784	0.614733	1.04507	0.873413	1.21672	0.901545	TCA
ANX—anxiety; BMI—body mass index; BP—blood pressure; CI—confidence interval; FDR—False discovery rate; OR—odds ratio; PGS—polygenic score; SNRI+Atyp. — serotonin-norepinephrine reuptake inhibitor and atypical antidepressant; SSRI—selective serotonin reuptake inhibitor; Std—standard; TCA—tricyclic antidepressant. FDR-corrected p.value < 0.05.
