# Supplementary material for: Genetic influences on antidepressant side effects: a CYP2C19 gene variation and polygenic risk study in the Estonian Biobank
Source: Eur J Hum Genet. 2025 Jun 27;33(10):1376–85. doi: 10.1038/s41431-025-01894-x (PMC12480030; doi:10.1038/s41431-025-01894-x)
Supplement: Supplementary file 15 — Supplementary Table 13 [file 41431_2025_1894_MOESM15_ESM.xlsx]

## Sheet: S12
Supplementary Table 13. Logistic regression associations between trait-specific PGS and side effects across antidepressant classes in subgroup with depression.
Side effect	PGS	Estimate	Std error	P value	OR	95%CI lower	95%CI upper	FDR-corrected p-value	Drug class
Anxiety	ANX	0.293101	0.0889154	0.000979301	1.34058	1.1663	1.51485	0.0171378	All
Constipation	CONSTIPATION	0.0461979	0.0478435	0.334242	1.04728	0.953508	1.14105	0.617116	All
Dec. blood pressure	SYSTOLIC BP	0.0261509	0.101722	0.797115	1.0265	0.827121	1.22587	0.895937	All
Diarrhoea	DIARRHOEA	-0.0572231	0.0535408	0.28517	0.944383	0.839443	1.04932	0.617116	All
Headache	HEADACHE	-0.00512467	0.0322372	0.873694	0.994888	0.931704	1.05807	0.899391	All
Inc. blood pressure	SYSTOLIC BP	0.196536	0.0670473	0.0033754	1.21718	1.08577	1.34859	0.0236278	All
Insomnia	INSOMNIA	0.00112303	0.0346981	0.97418	1.00112	0.933115	1.06913	0.97418	All
Nausea	NAUSEA	-0.0138554	0.0260123	0.594278	0.98624	0.935256	1.03722	0.895937	All
Palpitations	PALPITATIONS	0.080797	0.0340634	0.017694	1.08415	1.01739	1.15091	0.0884702	All
Sleepiness	SLEEPINESS	0.00524812	0.0267989	0.84474	1.00526	0.952736	1.05779	0.895937	All
Weight gain	BMI	0.0840474	0.0271262	0.00194577	1.08768	1.03451	1.14085	0.0227006	All
Weight loss	BMI	-0.0262717	0.0509042	0.605784	0.97407	0.874298	1.07384	0.895937	All
Constipation	CONSTIPATION	0.072371	0.072803	0.320191	1.07505	0.93236	1.21775	0.617116	SNRI + Atyp.
Diarrhoea	DIARRHOEA	-0.190066	0.101071	0.060038	0.826905	0.628805	1.025	0.210133	SNRI + Atyp.
Headache	HEADACHE	0.0790314	0.0568823	0.164716	1.08224	0.970749	1.19373	0.480421	SNRI + Atyp.
Inc. blood pressure	SYSTOLIC BP	0.184212	0.0977274	0.0594356	1.20227	1.01072	1.39382	0.210133	SNRI + Atyp.
Insomnia	INSOMNIA	-0.0123474	0.0592073	0.834803	0.987729	0.871682	1.10377	0.895937	SNRI + Atyp.
Nausea	NAUSEA	0.0478042	0.0449855	0.287938	1.04897	0.960794	1.13714	0.617116	SNRI + Atyp.
Palpitations	PALPITATIONS	0.122505	0.0578894	0.0343285	1.13032	1.01686	1.24379	0.150187	SNRI + Atyp.
Sleepiness	SLEEPINESS	0.0126142	0.0423712	0.765927	1.01269	0.929646	1.09574	0.895937	SNRI + Atyp.
Weight gain	BMI	0.0319211	0.0420957	0.448272	1.03244	0.949929	1.11494	0.784476	SNRI + Atyp.
Weight loss	BMI	-0.0395807	0.0951511	0.677427	0.961192	0.774696	1.14769	0.895937	SNRI + Atyp.
Anxiety	ANX	0.33011	0.110556	0.00282736	1.39112	1.17443	1.60781	0.0236278	SSRI
Constipation	CONSTIPATION	-0.0180138	0.066004	0.784915	0.982147	0.85278	1.11152	0.895937	SSRI
Diarrhoea	DIARRHOEA	-0.0187152	0.0605486	0.75725	0.981459	0.862784	1.10013	0.895937	SSRI
Headache	HEADACHE	-0.0366393	0.0380045	0.335006	0.964024	0.889535	1.03851	0.617116	SSRI
Inc. blood pressure	SYSTOLIC BP	0.211772	0.088513	0.0167317	1.23587	1.06238	1.40935	0.0884702	SSRI
Insomnia	INSOMNIA	0.00957843	0.0410464	0.815485	1.00962	0.929173	1.09008	0.895937	SSRI
Nausea	NAUSEA	-0.0442489	0.0300918	0.141437	0.956716	0.897736	1.0157	0.450026	SSRI
Palpitations	PALPITATIONS	0.0541948	0.0409659	0.185861	1.05569	0.975397	1.13598	0.500395	SSRI
Sleepiness	SLEEPINESS	0.0118431	0.0343584	0.730324	1.01191	0.944571	1.07926	0.895937	SSRI
Weight gain	BMI	0.141767	0.0342256	3.44082e-05	1.15231	1.08523	1.21939	0.00120429	SSRI
Weight loss	BMI	-0.0183788	0.059477	0.757316	0.981789	0.865214	1.09836	0.895937	SSRI
Sleepiness	SLEEPINESS	-0.0802968	0.0763218	0.292762	0.922842	0.773252	1.07243	0.617116	TCA
Weight gain	BMI	-0.0336651	0.1	0.73638	0.966895	0.770895	1.1629	0.895937	TCA
ANX—anxiety; BMI—body mass index; BP—blood pressure; CI—confidence interval; FDR—False discovery rate; OR—odds ratio; PGS—polygenic score; SNRI+Atyp. — serotonin-norepinephrine reuptake inhibitor and atypical antidepressant; SSRI—selective serotonin reuptake inhibitor; Std—standard; TCA—tricyclic antidepressant. FDR-corrected p.value < 0.05.
