# Supplementary material for: Genetic influences on antidepressant side effects: a CYP2C19 gene variation and polygenic risk study in the Estonian Biobank
Source: Eur J Hum Genet. 2025 Jun 27;33(10):1376–85. doi: 10.1038/s41431-025-01894-x (PMC12480030; doi:10.1038/s41431-025-01894-x)
Supplement: Supplementary file 16 — Supplementary Table 14 [file 41431_2025_1894_MOESM16_ESM.xlsx]

## Sheet: Sheet1
Supplementary Table 14. Comparison of logistic regression associations between side effects and trait-specific PGSs, with and without adjustment for CYP2C19 metaboliser phenotype, in a sample restricted to users of CYP2C19-metabolised antidepressants (escitalopram, citalopram, sertraline, amitriptyline) (N = 9,563).
Side effect	PGS	CYP2C19 covariate	Estimate	Std error	P value	OR	95%CI lower	95%CI upper	FDR-corrected p-value	FDR significant (T/F)
Anxiety	Anxiety	No	0.33312	0.106018	0.00167746	1.39531	1.18752	1.60311	0.00881283	TRUE
Anxiety	Anxiety	Yes	0.322477	0.1061	0.00237067	1.38054	1.17259	1.5885	0.0102955	TRUE
Inc. BP	Systolic BP	No	0.296455	0.0968373	0.00220321	1.34508	1.15528	1.53488	0.00881283	TRUE
Inc. BP	Systolic BP	Yes	0.292546	0.0970456	0.00257387	1.33983	1.14962	1.53004	0.0102955	TRUE
Weight gain	BMI	No	0.113338	0.0331218	0.00062195	1.12001	1.05509	1.18493	0.0074634	TRUE
Weight gain	BMI	Yes	0.111985	0.0331413	0.000727458	1.1185	1.05354	1.18345	0.00872949	TRUE
Constipation	Constipation	No	0.0329645	0.0606013	0.586471	1.03351	0.914735	1.15229	0.879706	FALSE
Constipation	Constipation	Yes	0.0347761	0.0606979	0.566687	1.03539	0.91642	1.15436	0.850031	FALSE
Dec. BP	Systolic BP	No	0.0273665	0.116932	0.814955	1.02774	0.798559	1.25693	0.986722	FALSE
Dec. BP	Systolic BP	Yes	0.0201096	0.117091	0.863639	1.02031	0.790815	1.24981	0.994285	FALSE
Diarrhoea	Diarrhoea	No	-0.00189671	0.0578464	0.973843	0.998105	0.884726	1.11148	0.986722	FALSE
Diarrhoea	Diarrhoea	Yes	-0.00249435	0.0579591	0.965672	0.997509	0.883909	1.11111	0.994285	FALSE
Headache	Headache	No	-0.0338238	0.0369317	0.359746	0.966742	0.894356	1.03913	0.778124	FALSE
Headache	Headache	Yes	-0.0324668	0.0369422	0.379481	0.968055	0.895648	1.04046	0.788303	FALSE
Insomnia	Insomnia	No	0.000686694	0.0412616	0.986722	1.00069	0.919814	1.08156	0.986722	FALSE
Insomnia	Insomnia	Yes	0.000295459	0.0412513	0.994285	1.0003	0.919443	1.08115	0.994285	FALSE
Nausea	Nausea	No	-0.0220229	0.0294062	0.453906	0.978218	0.920582	1.03585	0.778124	FALSE
Nausea	Nausea	Yes	-0.0217394	0.0294132	0.459844	0.978495	0.920845	1.03615	0.788303	FALSE
Palpitations	Palpitations	No	0.029544	0.0392995	0.452192	1.02998	0.952958	1.10701	0.778124	FALSE
Palpitations	Palpitations	Yes	0.0297193	0.039303	0.449554	1.03017	0.953131	1.1072	0.788303	FALSE
Sleepiness	Sleepiness	No	-0.00612111	0.0310037	0.84349	0.993898	0.93313	1.05466	0.986722	FALSE
Sleepiness	Sleepiness	Yes	-0.00545142	0.0310471	0.86062	0.994563	0.933711	1.05542	0.994285	FALSE
Weight loss	BMI	No	-0.0592947	0.0684157	0.386116	0.942429	0.808334	1.07652	0.778124	FALSE
Weight loss	BMI	Yes	-0.0556253	0.0683638	0.415837	0.945894	0.811901	1.07989	0.788303	FALSE
BMI—body mass index; BP—blood pressure; CI—confidence interval; FDR—False discovery rate; OR—odds ratio; PGS—polygenic score; SNRI+Atyp. — serotonin-norepinephrine reuptake inhibitor and atypical antidepressant; SSRI—selective serotonin reuptake inhibitor; Std—standard; TCA—tricyclic antidepressant. FDR-corrected p.value < 0.05.
