# Supplementary material for: Genetic influences on antidepressant side effects: a CYP2C19 gene variation and polygenic risk study in the Estonian Biobank
Source: Eur J Hum Genet. 2025 Jun 27;33(10):1376–85. doi: 10.1038/s41431-025-01894-x (PMC12480030; doi:10.1038/s41431-025-01894-x)
Supplement: Supplementary file 17 — Supplementary Table 15 [file 41431_2025_1894_MOESM17_ESM.xlsx]

## Sheet: S13
Supplementary Table 15. Meta-analysis results among antidepressant users between weight gain, headache, and insomnia side effects and respective PGS in the Estonian Biobank (EstBB, N=13,729) and the Australian Genetics of Depression Study (AGDS, N = 20,941).
Side effect	PGS	Drug	N total	N cases	N controls	OR	95%CI lower	95%CI upper	P value	FDR-corrected p-value	Cohort
Headache	HEADACHE	Duloxetine	3365	519	2846	1.07924	0.98376	1.18399	0.106628	0.151056	Meta-analysis
Headache	HEADACHE	Escitalopram	10129	1158	8971	0.985229	0.91775	1.05767	0.681015	0.681015	Meta-analysis
Headache	HEADACHE	Fluoxetine	5708	740	4968	1.01957	0.935896	1.11073	0.657316	0.681015	Meta-analysis
Headache	HEADACHE	Sertraline	8686	1306	7380	1.11525	1.04644	1.18859	0.000788206	0.00167494	Meta-analysis
Insomnia	INSOMNIA	Duloxetine	3365	484	2881	1.0474	0.931792	1.17735	0.437714	0.496076	Meta-analysis
Insomnia	INSOMNIA	Escitalopram	10129	1034	9095	1.04848	0.971831	1.13117	0.221625	0.289817	Meta-analysis
Insomnia	INSOMNIA	Fluoxetine	5708	715	4993	1.04462	0.959182	1.13767	0.315987	0.383699	Meta-analysis
Insomnia	INSOMNIA	Sertraline	8686	1320	7366	1.06004	0.996273	1.12788	0.0654757	0.10119	Meta-analysis
WeightGain	BMI	Amitriptyline	3276	307	2969	1.14523	1.03623	1.2657	0.00787715	0.0133912	Meta-analysis
WeightGain	BMI	Citalopram	4208	496	3712	1.20563	1.09838	1.32334	8.3459e-05	0.000236467	Meta-analysis
WeightGain	BMI	Duloxetine	3365	558	2807	1.17219	1.07643	1.27647	0.000258303	0.000627308	Meta-analysis
WeightGain	BMI	Escitalopram	10129	1396	8733	1.21188	1.1542	1.27244	1.12975e-14	1.92058e-13	Meta-analysis
WeightGain	BMI	Fluoxetine	5708	759	4949	1.23823	1.15574	1.3266	1.24013e-09	5.27054e-09	Meta-analysis
WeightGain	BMI	Mirtazapine	4180	749	3431	1.10298	1.02719	1.18437	0.00696154	0.0131496	Meta-analysis
WeightGain	BMI	Paroxetine	2723	365	2358	1.24278	1.13248	1.36383	4.57311e-06	1.55486e-05	Meta-analysis
WeightGain	BMI	Sertraline	8686	1316	7370	1.20073	1.13621	1.26892	8.5129e-11	7.23597e-10	Meta-analysis
WeightGain	BMI	Venlafaxine	5184	910	4274	1.22606	1.15038	1.30671	3.61389e-10	2.04787e-09	Meta-analysis
Headache	HEADACHE	Duloxetine	1370	137	1233	1.15519	0.97273	1.33765	0.121212	NA	EstBB
Headache	HEADACHE	Escitalopram	5764	446	5318	0.932136	0.834918	1.02935	0.156534	NA	EstBB
Headache	HEADACHE	Fluoxetine	2038	157	1881	1.0188	0.845495	1.19211	0.83316	NA	EstBB
Headache	HEADACHE	Sertraline	2967	286	2681	1.03381	0.908183	1.15944	0.603901	NA	EstBB
Insomnia	INSOMNIA	Duloxetine	1370	102	1268	0.925834	0.712247	1.13942	0.479476	NA	EstBB
Insomnia	INSOMNIA	Escitalopram	5764	322	5442	0.997368	0.879589	1.11515	0.965015	NA	EstBB
Insomnia	INSOMNIA	Fluoxetine	2038	132	1906	1.07148	0.88881	1.25415	0.458825	NA	EstBB
Insomnia	INSOMNIA	Sertraline	2967	300	2667	1.0601	0.93308	1.18713	0.367797	NA	EstBB
WeightGain	BMI	Amitriptyline	1619	167	1452	1.04708	0.873734	1.22043	0.602924	NA	EstBB
WeightGain	BMI	Citalopram	1623	129	1494	0.983565	0.800763	1.16637	0.858971	NA	EstBB
WeightGain	BMI	Duloxetine	1370	176	1194	1.13285	0.964301	1.3014	0.146914	NA	EstBB
WeightGain	BMI	Escitalopram	5764	684	5080	1.2133	1.12912	1.29748	6.74114e-06	NA	EstBB
WeightGain	BMI	Fluoxetine	2038	176	1862	1.19996	1.03592	1.364	0.0293995	NA	EstBB
WeightGain	BMI	Mirtazapine	2193	563	1630	1.02187	0.915626	1.12812	0.689791	NA	EstBB
WeightGain	BMI	Paroxetine	1143	129	1014	1.27498	1.07259	1.47738	0.0186456	NA	EstBB
WeightGain	BMI	Sertraline	2967	296	2671	1.12852	1.00222	1.25483	0.0606173	NA	EstBB
WeightGain	BMI	Venlafaxine	1217	116	1101	1.315	1.10365	1.52634	0.0110994	NA	EstBB
Headache	HEADACHE	Duloxetine	1995	382	1613	1.03	0.92	1.15	0.626	NA	AGDS
Headache	HEADACHE	Escitalopram	4365	712	3653	1.06	0.97	1.16	0.178	NA	AGDS
Headache	HEADACHE	Fluoxetine	3670	583	3087	1.02	0.93	1.12	0.689	NA	AGDS
Headache	HEADACHE	Sertraline	5719	1020	4699	1.16	1.08	1.25	8.17e-05	NA	AGDS
Insomnia	INSOMNIA	Duloxetine	1995	382	1613	1.14	1.02	1.28	0.026	NA	AGDS
Insomnia	INSOMNIA	Escitalopram	4365	712	3653	1.12	1.03	1.21	0.008	NA	AGDS
Insomnia	INSOMNIA	Fluoxetine	3670	583	3087	1.03	0.94	1.13	0.523	NA	AGDS
Insomnia	INSOMNIA	Sertraline	5719	1020	4699	1.06	0.99	1.14	0.077	NA	AGDS
WeightGain	BMI	Amitriptyline	1657	140	1517	1.25	1.12	1.4	9.84e-05	NA	AGDS
WeightGain	BMI	Citalopram	2585	367	2218	1.37	1.24	1.5	9.06e-11	NA	AGDS
WeightGain	BMI	Duloxetine	1995	382	1613	1.2	1.08	1.32	0.00036	NA	AGDS
WeightGain	BMI	Escitalopram	4365	712	3653	1.21	1.13	1.29	3.58e-08	NA	AGDS
WeightGain	BMI	Fluoxetine	3670	583	3087	1.26	1.17	1.36	5.75e-09	NA	AGDS
WeightGain	BMI	Mirtazapine	1987	186	1801	1.2	1.09	1.32	0.000203	NA	AGDS
WeightGain	BMI	Paroxetine	1580	236	1344	1.22	1.09	1.36	0.000628	NA	AGDS
WeightGain	BMI	Sertraline	5719	1020	4699	1.24	1.17	1.32	4.66e-12	NA	AGDS
WeightGain	BMI	Venlafaxine	3967	794	3173	1.2	1.12	1.28	3.72e-07	NA	AGDS
Analysis across nine antidepressants (amitriptyline, citalopram, duloxetine, escitalopram, fluoxetine, mirtazapine, paroxetine, sertraline and venlafaxine). The meta-analysis carried out using using inverse-variance fixed-effects method. PGS—polygenic score; SBP—systolic blood pressure; BMI—body mass index; PGS—polygenic score. FDR-corrected p.value < 0.05.
