# Supplementary material for: Genetic influences on antidepressant side effects: a CYP2C19 gene variation and polygenic risk study in the Estonian Biobank
Source: Eur J Hum Genet. 2025 Jun 27;33(10):1376–85. doi: 10.1038/s41431-025-01894-x (PMC12480030; doi:10.1038/s41431-025-01894-x)
Supplement: Supplementary file 18 — Supplementary Table 16 [file 41431_2025_1894_MOESM18_ESM.xlsx]

## Sheet: S14
Supplementary Table 16. Meta-analysis results in a subgroup with depression between weight gain, headache, and insomnia side effects and respective PGS in the Estonian Biobank (EstBB, N=10,914) and the Australian Genetics of Depression Study (AGDS, N = 20,941).
Side effect	PGS	Drug	N total	N cases	N controls	OR	95%CI lower	95%CI upper	P value	FDR-corrected p-value	Cohort
Headache	HEADACHE	Duloxetine	3159	504	2655	1.09308	0.99676	1.1987	0.0586221	0.0852686	Meta-analysis
Headache	HEADACHE	Escitalopram	9215	1092	8123	0.985656	0.915615	1.06105	0.700843	0.700843	Meta-analysis
Headache	HEADACHE	Fluoxetine	5458	721	4737	1.02592	0.941624	1.11776	0.558594	0.595833	Meta-analysis
Headache	HEADACHE	Sertraline	8204	1264	6940	1.12254	1.05234	1.19741	0.000450863	0.000901726	Meta-analysis
Insomnia	INSOMNIA	Escitalopram	9215	984	8231	1.06213	0.983869	1.14663	0.1227	0.151015	Meta-analysis
Insomnia	INSOMNIA	Fluoxetine	5458	698	4760	1.03676	0.949902	1.13156	0.418725	0.478543	Meta-analysis
Insomnia	INSOMNIA	Sertraline	8204	1278	6926	1.05866	0.994031	1.12749	0.076115	0.101487	Meta-analysis
WeightGain	BMI	Amitriptyline	2752	272	2480	1.13189	1.01806	1.25845	0.0219721	0.0351554	Meta-analysis
WeightGain	BMI	Citalopram	3962	479	3483	1.20173	1.08999	1.32493	0.000223988	0.000511972	Meta-analysis
WeightGain	BMI	Duloxetine	3159	539	2620	1.19287	1.09551	1.29888	4.90713e-05	0.000130857	Meta-analysis
WeightGain	BMI	Escitalopram	9215	1303	7912	1.19645	1.13701	1.25899	5.22456e-12	8.3593e-11	Meta-analysis
WeightGain	BMI	Fluoxetine	5458	737	4721	1.25185	1.16845	1.34121	1.70972e-10	9.11852e-10	Meta-analysis
WeightGain	BMI	Mirtazapine	3864	681	3183	1.11878	1.03971	1.20387	0.0026893	0.00478097	Meta-analysis
WeightGain	BMI	Paroxetine	2531	342	2189	1.24729	1.13465	1.37112	4.74576e-06	1.51864e-05	Meta-analysis
WeightGain	BMI	Sertraline	8204	1265	6939	1.20478	1.13865	1.27474	9.91593e-11	7.93274e-10	Meta-analysis
WeightGain	BMI	Venlafaxine	5065	898	4167	1.21986	1.1435	1.30131	1.68383e-09	6.73533e-09	Meta-analysis
Headache	HEADACHE	Duloxetine	1164	122	1042	1.2103	1.01645	1.40414	0.0536236	NA	EstBB
Headache	HEADACHE	Escitalopram	4850	380	4470	0.923214	0.81787	1.02856	0.137154	NA	EstBB
Headache	HEADACHE	Fluoxetine	1788	138	1650	1.03817	0.854142	1.2222	0.689913	NA	EstBB
Headache	HEADACHE	Sertraline	2485	244	2241	1.04085	0.9053	1.17639	0.562664	NA	EstBB
Insomnia	INSOMNIA	Escitalopram	4850	272	4578	1.01262	0.885612	1.13962	0.846575	NA	EstBB
Insomnia	INSOMNIA	Fluoxetine	1788	115	1673	1.05077	0.854724	1.24681	0.620527	NA	EstBB
Insomnia	INSOMNIA	Sertraline	2485	258	2227	1.05558	0.919158	1.192	0.437086	NA	EstBB
WeightGain	BMI	Amitriptyline	1095	132	963	0.974036	0.776124	1.17195	0.794455	NA	EstBB
WeightGain	BMI	Citalopram	1377	112	1265	0.939649	0.739205	1.14009	0.542728	NA	EstBB
WeightGain	BMI	Duloxetine	1164	157	1007	1.18075	0.999963	1.36153	0.0716535	NA	EstBB
WeightGain	BMI	Escitalopram	4850	591	4259	1.18438	1.09419	1.27457	0.000235409	NA	EstBB
WeightGain	BMI	Fluoxetine	1788	154	1634	1.23529	1.05985	1.41073	0.0182389	NA	EstBB
WeightGain	BMI	Mirtazapine	1877	495	1382	1.03879	0.923126	1.15445	0.519011	NA	EstBB
WeightGain	BMI	Paroxetine	951	106	845	1.29399	1.07332	1.51467	0.0220727	NA	EstBB
WeightGain	BMI	Sertraline	2485	245	2240	1.12746	0.987978	1.26695	0.0918369	NA	EstBB
WeightGain	BMI	Venlafaxine	1098	104	994	1.29437	1.06977	1.51897	0.0243415	NA	EstBB
Headache	HEADACHE	Duloxetine	1995	382	1613	1.03	0.92	1.15	0.626	NA	AGDS
Headache	HEADACHE	Escitalopram	4365	712	3653	1.06	0.97	1.16	0.178	NA	AGDS
Headache	HEADACHE	Fluoxetine	3670	583	3087	1.02	0.93	1.12	0.689	NA	AGDS
Headache	HEADACHE	Sertraline	5719	1020	4699	1.16	1.08	1.25	8.17e-05	NA	AGDS
Insomnia	INSOMNIA	Escitalopram	4365	712	3653	1.12	1.03	1.21	0.008	NA	AGDS
Insomnia	INSOMNIA	Fluoxetine	3670	583	3087	1.03	0.94	1.13	0.523	NA	AGDS
Insomnia	INSOMNIA	Sertraline	5719	1020	4699	1.06	0.99	1.14	0.077	NA	AGDS
WeightGain	BMI	Amitriptyline	1657	140	1517	1.25	1.12	1.4	9.84e-05	NA	AGDS
WeightGain	BMI	Citalopram	2585	367	2218	1.37	1.24	1.5	9.06e-11	NA	AGDS
WeightGain	BMI	Duloxetine	1995	382	1613	1.2	1.08	1.32	0.00036	NA	AGDS
WeightGain	BMI	Escitalopram	4365	712	3653	1.21	1.13	1.29	3.58e-08	NA	AGDS
WeightGain	BMI	Fluoxetine	3670	583	3087	1.26	1.17	1.36	5.75e-09	NA	AGDS
WeightGain	BMI	Mirtazapine	1987	186	1801	1.2	1.09	1.32	0.000203	NA	AGDS
WeightGain	BMI	Paroxetine	1580	236	1344	1.22	1.09	1.36	0.000628	NA	AGDS
WeightGain	BMI	Sertraline	5719	1020	4699	1.24	1.17	1.32	4.66e-12	NA	AGDS
WeightGain	BMI	Venlafaxine	3967	794	3173	1.2	1.12	1.28	3.72e-07	NA	AGDS
Analysis across nine antidepressants (amitriptyline, citalopram, duloxetine, escitalopram, fluoxetine, mirtazapine, paroxetine, sertraline and venlafaxine). The meta-analysis carried out using using inverse-variance fixed-effects method. PGS—polygenic score; SBP—systolic blood pressure; BMI—body mass index; PGS—polygenic score. FDR-corrected p.value < 0.05.
